# Supplementary material for: Associations between birth weight and adult apolipoproteins: The LifeGene cohort
Source: PLoS One. 2024 Mar 1;19(3):e0299725. doi: 10.1371/journal.pone.0299725 (PMC10906835; doi:10.1371/journal.pone.0299725)
Supplement: S1 Data — (XLSX) [file pone.0299725.s001.xlsx]

## Sheet: Sheet1
Unique_Id	Sex	Adult_weight_Kg	Adultage_years	BodyMassIndex_kg/m2	SystolicBP_mmHg	ApoA1_g/L	ApoB_g/L	Cholesterol	BirthWeight_Kg	ApoB/Apoa_ratio	History_Smoking	GestationalAge_weeks
2965956	Female	63.3			110	1.53	0.63	4.3	3.18	0.41	1	39
2967575	Female	56.8			116	1.77	0.97	5.4	2.31	0.55		41
2967935	Female	67			114	0.99	0.63	3.3	3.75	0.64	3	40
2968117	Female	68.5			102	2.9	1.04	6.4	3.48	0.36		41
2968136	Female				120	1.69	0.69	4.5	3.75	0.41		41
2968655	Female	79.8			114	2.15	1.14	6.1	3.72	0.53		39
2969175	Female	57.4			116	1.53	0.61	3.6	3.25	0.4		38
2969304	Female	62.9			118	2.15	0.62	3.7	3.6	0.29		41
2969423	Female	62.1			110	1.28	1.04	5	2.92	0.81	1	38
2969458	Female	67.7			108	2.04	1.25	6.2	3.83	0.61		40
2969705	Female	63.9			90	2.11	1.04	5.7	3.21	0.49	1	38
2969772	Female	62.7			98	1.81	1.18	6.3	3.28	0.65	1	40
2970183	Female	80.5			105	1.59	0.86	4.7	3.27	0.54	1	41
2970548	Female	78.7			120	2.06	1.35	6.8	3.05	0.66	3	41
2970781	Female				126	1.34	0.71	4	3.16	0.53	3	40
2970905	Female	54.7			120	2.39	1.03	5.5	3.54	0.43	3	38
2971288	Female	77.6			110	1.58	0.69	4.2	4.61	0.44		40
2971440	Female	65.1			110	1.64	0.8	4.3	3.85	0.49		40
2971858	Female	63.6			102	1.82	0.83	5.2	3.71	0.46	1	42
2972450	Female	65.2			108	1.99	1.01	5.8	3.04	0.51		42
2972559	Female	67.3			105	2.02	0.69	4.4	3.54	0.34		40
2972611	Female	59.5			100	1.52	0.52	3.2	2.86	0.34	1	39
2972634	Female	60.5			100	1.7	0.49	3.6	3.95	0.29	1	40
2972635	Female	79.6			108	1.54	0.43	3	3.87	0.28		39
2972700	Female	60.5			115	1.43	0.94	5.1	3.09	0.66		38
2973026	Female	58			104	1.51	0.84	4.2	2.86	0.56	1	40
2973197	Female	63.4			100	2.09	0.77	4.5	2.75	0.37	3	38
2974675	Female	65.1			118	1.89	0.84	5.3	4.25	0.44	3	41
2974769	Female	59.1			100	1.77	0.88	5.4	3.55	0.5	1	41
2974808	Female	55			95	2.21	1.29	6.3	3.62	0.58		42
2974867	Female	64.2			112	1.9	0.72	4.2	3.14	0.38		39
2975168	Female	76.2			112	1.82	0.44	3.9	2.84	0.24	3	39
2975206	Female	61			110	1.63	0.77	4.8	4.38	0.47		41
2975512	Female	63.4			110	1.44	0.7	3.8	3.13	0.49	3	41
2975557	Female	58.3			115	1.93	1.3	6.8	3.9	0.67	1	41
2975602	Female	75			108	1.31	0.61	3.2	3.63	0.47		39
2976641	Female	66			100	2.12	1.32	6.4	3.41	0.62		40
2977097	Female	52			94	2.04	0.58	4.6	3.91	0.28	1	40
2977326	Female	62			94	1.98	0.94	5.4	3.01	0.47	3	39
2977586	Female	65.8			90	1.36	0.97	4.9	3.77	0.71		41
2978167	Female	69.7			104	1.4	0.6	3.6	3.92	0.43	1	41
2978730	Female	57.8			90	1.77	0.61	4	3.45	0.34		40
2979015	Female	72.9			120	2.03	1.5	7.4	3.39	0.74
2979283	Female	66.4			108	1.7	0.94	5.6	2.76	0.55	1	37
2979690	Female	80.9			106	1.59	1.07	5.9	3.41	0.67	3	38
2979783	Female	80.5			120	1.5	0.8	4.3	3.09	0.53	1	38
2980231	Female	70.9			118	1.71	1.15	5.6	3.93	0.67		41
2980490	Female	81.3			130	2.05	0.98	5.9	3.2	0.48	1	40
2980607	Female	75.3			115	1.95	0.87	4.4	4.32	0.45	1	40
2980682	Female	78.9			105	1.34	0.98	4.7	4.01	0.73	3	39
2981229	Female	60			120	1.32	0.59	3.3	3.42	0.45		41
2981870	Female	85			108	2.4	1.13	6.1	2.95	0.47	1	39
2981873	Female	71.4			114	1.58	0.86	4.8	3.68	0.54	3	40
2981962	Female	67.1			104	1.92	0.64	4.3	3.84	0.33	1	40
2982329	Female	60.4			105	1.31	0.56	3.6	2.8	0.43	1	39
2982389	Female	66.1			110	2.4	0.8	5.2	3.86	0.33	1	40
2982420	Female	55.3			98	1.67	0.69	3.7	3.94	0.41	1	42
2983039	Female	60.2			100	1.56	0.68	3.4	3.65	0.44	1	40
2983059	Female	55.2			110	1.83	0.57	4.2	3.71	0.31	1	40
2983072	Female	73.8			100	1.34	1.04	5	3.79	0.78	1	42
2983434	Female	77.5			108	2.51	0.85	5.4	3.18	0.34	1	39
2983472	Female	64.3			92	1.98	0.94	4.9	3.61	0.47	1	39
2983640	Female	78.6			108	2.45	1.04	5.8	3.84	0.42	1	40
2983788	Female	77.6			100	2.52	1.24	6.9	3.61	0.49	3	40
2983927	Female	56.7			105	1.68	0.54	3.6	4.5	0.32	1	40
2984462	Female	64.5			106	2.57	0.63	5.5	3.56	0.25	3	41
2984576	Female	64			110	1.88	0.67	3.8	3.51	0.36	1	42
2984591	Female	78.7			130	2.54	0.87	5.8	2.77	0.34		40
2984666	Female	77			114	1.56	1.05	5.4	4.17	0.67	3	40
2984791	Female	61.5			115	1.33	0.73	4	3.97	0.55		41
2985466	Female	94.3			125	2.04	1.59	6.9	3.93	0.78		38
2985690	Female	58.4			98	1.66	0.6	4.1	3.58	0.36		38
2986335	Female	63.3			140	1.72	0.65	4.2	3.51	0.38	1	39
2986426	Female	59.9			115	2.5	0.7	5	3.47	0.28	1	39
2987242	Female	76.8			108	2.11	1.14	6.4	4.33	0.54		41
2987292	Female	56.3			125	2.03	0.88	4.8	3.47	0.43		39
2987468	Female	69.7			120	2.58	0.53	4.8	2.41	0.21		36
2987553	Female	56.6			115	1.97	0.75	4.3	3.65	0.38	1	40
2987779	Female	77			125	2.19	1.07	5.2	3.8	0.49	1	42
2987803	Female	71.7			104	2.01	1.13	6.1	3.57	0.56	1	41
2987807	Female	55.1			106	1.92	0.7	4.7	2.64	0.36		38
2988156	Female	69			118	1.84	1.18	5.4	2.64	0.64		39
2988210	Female	95.5			110	2.56	0.96	6	3.27	0.38	1	42
2988260	Female	74.9			110	1.92	1.23	6	3.19	0.64		41
2988772	Female	89.1			122	2.19	1.18	5.5	2.82	0.54	3	40
2988864	Female	57.9			100	1.84	0.62	4.4	3.21	0.34		38
2989103	Female	80.8			115	1.43	0.69	4.4	3.3	0.48	3	41
2989212	Female	62.2			110	1.18	0.71	3.7	2.88	0.6		40
2989712	Female	68.3			98	2.39	0.8	5.3	3.13	0.33	1	39
2989984	Female	54.4			98	1.54	0.69	3.8	3.17	0.45	3	40
2990264	Female	67.6			120	1.82	1.18	6.3	3.24	0.65	1	43
2990369	Female	60.2			114	2.11	0.47	4.1	3.48	0.22	3	40
2990796	Female	66.5			120	1.54	1.16	5.5	3.14	0.75		39
2991057	Female	61.5			105	1.97	0.72	4.7	3.63	0.37	3	38
2991385	Female	64.3			98	1.3	0.6	3.2	3.79	0.46	1	39
2992628	Female	70.2			110	1.72	0.84	5	4.11	0.49	1	41
2992705	Female	71.7			104	1.59	0.8	4.4	3.32	0.5	1	40
2992772	Female	65.9			110	2.13	0.85	4.7	3.78	0.4	1	39
2992940	Female	94.6			105	2.08	0.99	5.5	3	0.48	1	41
2993355	Female	66.7			105	2.5	1.14	6.6	3.88	0.46		40
2993466	Female	65.8			100	2.2	0.59	4.5	3.41	0.27	1	40
2993612	Female	76.5			112	1.84	0.76	4.4	3.73	0.41		39
2993692	Female	81.6			98	1.63	0.85	4	3.03	0.52		41
2993719	Female	68.5			98	1.74	0.56	3.5	3.95	0.32	1	41
2994551	Female	62.2			105	2.16	0.58	4.6	3.8	0.27	1	39
2994899	Female	59.4			120	1.59	0.96	5	3.6	0.6		36
2995215	Female	53.7			96	1.67	0.6	4.1	4.07	0.36	1	42
2995250	Female	62.3			110	1.74	0.68	3.8	3.03	0.39		41
2995291	Female	71.6			112	2.23	1.2	6.6	3.21	0.54	1	39
2995521	Female	74			100	1.49	0.74	4.2	3.27	0.5		38
2995698	Female	78.5			125	2.08	0.75	4.8	4.28	0.36		40
2995906	Female	94.7			114	1.39	0.89	4.7	3.62	0.64	1	41
2995936	Female	64.6			110	1.02	0.48	2.9	3.63	0.47		40
2997325	Female	74.6			108	1.78	1.2	5.9	3.43	0.67	1	40
2998115	Female	59.9			104	1.42	0.9	4.6	3.5	0.63	1	40
2998492	Female	82.5			122	2.45	1.44	9.4	3.68	0.59		40
2998529	Female	87.3			114	2.18	1.13	6.1	3.85	0.52		40
2998603	Female	64.5			122	1.81	0.66	4.2	3.32	0.36	1	39
2998625	Female	73.7			105	1.47	0.6	3.9	3.53	0.41	1	38
2998639	Female	62			100	1.81	0.89	4.9	3.56	0.49	1	40
2999319	Female	61.7			110	1.9	0.65	4.1	4.55	0.34		42
2999462	Female	55.7			100	2.14	0.69	3.9	3.01	0.32	2	39
2999963	Female	73.3			100	1.92	0.76	4.9	3.47	0.4	3	39
2999967	Female	56.5			110	1.42	0.59	3.7	4.02	0.42		41
3000132	Female	58.3			102	1.89	0.77	4.5	3.62	0.41	1	37
3000293	Female	62.8			106	1.62	0.73	4.1	3.45	0.45	1	41
3000756	Female	61.9			130	1.8	0.66	4.3	2.83	0.37	3	38
3000965	Female	69.5			90	2.19	0.84	5.2	3.55	0.38	1	38
3001225	Female	60.9			102	1.6	0.87	4.9	3.39	0.54	1	39
2975041	Male	49.9				1.35	0.95	4.9	3.89	0.7		40
2977193	Male				130	1.36	0.98	4.8	3.43	0.72	3	37
2978998	Male	60.8			100	1.35	0.51	3.4	2.74	0.38		38
2979486	Male	95			130	1.11	1.11	5	3.39	1	3	41
2980553	Male	94.5			110	1.18	1.13	5.4	4	0.96		40
2996885	Male	105.4			125	1.65	1.14	6.4	3.73	0.69	1	41
2965616	Female	49.9	28	19.7	100	1.42	0.89	4.6	3.24	0.63		40
2965624	Female	54.1	23	17.9	105	2.05	1.05	5.8	3.13	0.51	3	39
2965632	Female	64	26	20.7	110	1.94	0.88	4.9	3.79	0.45	1	42
2965639	Female	57.1	31	19.8	106	1.51	0.88	5.2	3.74	0.58	1	40
2965641	Female	58	22	22.7	118	1.59	0.77	4	3.05	0.48	1	40
2965644	Female	45.3	30	16.1	100	2.48	0.69	5.7	2.46	0.28		38
2965647	Female	62.4	26	22.9	120	2.25	0.83	5.1	3.72	0.37		41
2965651	Female	67	28	21.4	120	1.53	0.86	5.4	3.72	0.56	3	38
2965653	Female	60.7	22	22.8	130	1.81	0.71	4.1	3.47	0.39	1	39
2965656	Female	92.4	32	29.8	120	1.62	0.67	4.2	4.32	0.41	1	41
2965657	Female	76.5	26	25.9	104	1.58	0.67	3.9	3.55	0.42		40
2965665	Female	64.5	25	23.4	138	1.96	0.66	4	3.3	0.34	3	39
2965671	Female	56.8	31	19.2	120	1.61	0.7	4.1	3.5	0.43		40
2965681	Female	41.8	24	17.2	104	1.77	0.69	4.2	2.93	0.39	1	41
2965684	Female	57.8	29	19.3	125	2.21	0.94	5.2	3.41	0.43		40
2965686	Female	78.9	22	24.9	110	1.52	0.77	4.4	4.08	0.51	1	40
2965687	Female	75.5	40	26.1	100	1.78	0.66	4.5	4.26	0.37	1	40
2965692	Female	59.3	40	20.5	105	1.8	0.64	4.6	3.3	0.36	3	40
2965698	Female	75.4	24	23	120	2.07	0.6	4.2	3.33	0.29		37
2965709	Female	74.7	26	25.3	110	2.01	0.8	5.6	3.43	0.4	3	40
2965710	Female	85.4	26	32.5	110	1.78	0.75	4.1	3.24	0.42	1	39
2965713	Female	61.4	25	21	104	1.85	0.98	4.8	3.25	0.53		40
2965723	Female	72.9	28	22.8	130	1.53	0.82	4.5	3.44	0.54		39
2965731	Female	54.7	20	21.9	120	1.51	1.16	5.2	3.31	0.77		40
2965732	Female	78.9	24	29	100	1.94	0.78	5.3	3.52	0.4		41
2965743	Female	66.6	24	22.5	125	1.93	0.77	4.8	3.34	0.4		40
2965749	Female	55.5	26	22.5	130	2.53	0.51	4.1	3.52	0.2	1	41
2965750	Female	123.6	31	41.3	128	1.15	0.96	4.7	2.77	0.83		38
2965752	Female	61.5	25	23.1	115	2.03	0.68	4.9	2.79	0.33	1	38
2965753	Female	55.8	24	19.5	112	1.67	0.68	4.8	4.04	0.41		41
2965756	Female	69.9	37	24.8	102	1.99	1.03	5.5	3.75	0.52		42
2965763	Female	73.7	23	26.1	120	1.54	0.9	4.8	3.68	0.58		41
2965771	Female	62.4	30	20.8	115	1.7	0.67	4.2	3.4	0.39		40
2965779	Female	55.3	27	19.6	105	1.95	0.85	5.2	3.9	0.44		43
2965785	Female	50.1	40	20.1	110	1.74	0.77	4.6	3.54	0.44		43
2965789	Female	58.9	35	20.4	112	1.58	0.74	4.4	3.92	0.47	1	40
2965790	Female	72.2	38	26.2	122	1.57	1.13	5	3.82	0.72	1	43
2965793	Female	63.6	35	22.5	115	1.72	1.07	5.4	3.66	0.62	1	40
2965796	Female	64.6	23	25.2	110	1.65	0.72	3.8	3.62	0.44	1	38
2965812	Female	59.8	36	21.7	158	1.45	0.73	4.1	3.7	0.5	3	38
2965821	Female	57.2	30	21.8	100	1.67	0.92	5.2	2.48	0.55	3	37
2965853	Female	54.3	25	18.8	90	2.04	0.84	4.9	4.34	0.41		40
2965857	Female	53.7	35	20.5	103	1.16	0.65	3.5	2.99	0.56	1	40
2965862	Female	53.3	30	21.4	112	1.32	0.62	3.9	3.35	0.47		40
2965880	Female	64.4	27	22	118	1.49	0.8	4.5	4.57	0.54		41
2965887	Female	48.3	34	18.4	122	1.89	0.67	4.7	2.88	0.35		38
2965888	Female	59.8	32	20.5	118	1.92	0.69	4.1	3.38	0.36		40
2965892	Female	66	29	22.3	122	1.41	0.57	3.6	3.83	0.4	3	41
2965897	Female	62.8	33	22	106	1.48	0.88	4.8	3.4	0.59	1	41
2965898	Female	76.9	34	23.7	114	2.13	0.77	5	3.44	0.36		40
2965899	Female	57.7	37	19.7	105	1.32	0.93	4.6	4.07	0.7	1	42
2965903	Female	104.4	26	33.3	120	1.24	0.75	4.1	4.09	0.6	3	38
2965912	Female	56.5	23	18.9	110	1.85	0.71	4.2	2.98	0.38		40
2965927	Female	61.1	25	21.4	110	1.45	0.63	4.1	1.84	0.43	3	36
2965930	Female	59.2	20	22.3	108	1.44	0.88	4.5	2.94	0.61	3	39
2965932	Female	57.2	26	23.2	98	1.3	0.63	3.4	2.9	0.48	3	40
2965952	Female	65.7	30	21.2	120	1.96	0.46	3.9	3.65	0.23		38
2965955	Female	54.1	42	21.7	110	1.62	0.63	4.4	3.5	0.39	3	42
2965963	Female	75.8	36	25	108	1.78	0.89	5	4.02	0.5		40
2965979	Female	59.1	25	20	120	1.63	0.78	4	3.58	0.48	3	39
2965995	Female	65.4	31	22.1	130	2.01	1.09	6.3	2.97	0.54		36
2965996	Female	66.2	25	25.5	110	1.35	0.72	3.6	3.19	0.53		41
2965997	Female	67.8	35	23.7	108	1.82	0.73	4.4	2.67	0.4	1	37
2966014	Female	70	27	23.1	115	1.08	0.78	4.1	3.1	0.72	3	40
2966024	Female	70.9	31	28	105	1.59	0.8	4.4	3.08	0.5		37
2966027	Female	67.6	24	22.6	115	2.58	0.73	5.4	3.89	0.28		41
2966037	Female	71.5	23	24.7	120	1.63	0.78	4.4	3.33	0.48		40
2966048	Female	52.3	36	19.7	108	1.39	0.7	4.1	3.6	0.5		39
2966056	Female	54	35	21.9	110	1.65	0.62	4.3	3.21	0.38		41
2966064	Female	52.4	27	19.5	110	1.52	0.65	3.7	2.45	0.43		39
2966075	Female	71.4	23	22.8	100	1.53	0.77	4.7	3.79	0.5	3	39
2966076	Female	43.7	26	15.9	105	1.71	0.75	4.4	3.55	0.44		41
2966083	Female	54.4	23	19	100	1.49	0.6	3.8	2.88	0.4	1	39
2966092	Female	59.5	39	21.3	100	1.81	0.63	4.2	3.83	0.35	1	40
2966094	Female	55.2	21	19.6	110	1.38	1.09	4.9	3.77	0.79		38
2966101	Female	69.3	31	23.2	124	1.51	0.62	3.8	3.25	0.41		39
2966107	Female	50.7	26	18.6	100	1.43	0.46	3.3	3.29	0.32	3	40
2966112	Female	62.4	35	23.5	110	1.72	0.81	4.6	3.16	0.47	1	38
2966130	Female	50.4	22	19	110	1.86	0.88	4.8	2.62	0.47	3	41
2966131	Female	50.4	30	18.5	92	1.56	1.02	4.8	3.72	0.65	3	40
2966142	Female	61.5	20	20.8	102	2.42	0.71	5.1	2.97	0.29	1	40
2966145	Female	58.5	31	21.2	100	2	0.72	5.1	3.87	0.36	1	40
2966164	Female	61.6	40	20.1	116	2.05	0.78	5.5	4.81	0.38	3	40
2966168	Female	58.9	24	18	122	1.5	0.48	3.3	4.02	0.32	1	40
2966172	Female	63.9	26	21.4	130	1.82	0.81	5.5	3.69	0.45		40
2966177	Female	57.5	27	19.9	116	1.99	0.84	5.8	3.4	0.42	1	39
2966178	Female	64.9	30	22.2	114	1.55	0.67	4.2	4.02	0.43	3	41
2966186	Female	83.3	23	30.2	110	1.26	0.75	3.9	4.24	0.6	1	42
2966187	Female	80.9	32	25.8	115	1.22	0.57	3.2	3.06	0.47		36
2966195	Female	68.3	33	21.8	120	1.59	0.6	3.7	3.5	0.38	1	40
2966208	Female	84.8	38	29.3	120	1.47	1.2	5.3	4	0.82	1	42
2966214	Female	72.7	38	24.6	90	1.26	0.88	5.2	3.36	0.7		40
2966220	Female	73.6	27	26.7	120	1.45	0.89	4.6	3.65	0.61		40
2966228	Female	67.2	24	21.7	110	1.4	0.7	4.2	2.9	0.5		39
2966229	Female	57.6	34	20.2	98	1.89	0.82	5	3.78	0.43		40
2966234	Female	61.6	41	22.9	100	1.63	1.11	5.8	3.35	0.68	1	42
2966243	Female	61.8	22	20.6	120	1.75	1.22	6.3	3.47	0.7	1	38
2966249	Female	68.4	24	20.6	104	1.73	0.96	5.4	3.79	0.55	1	38
2966256	Female	51.7	24	19.7	115	1.69	0.64	4	2.39	0.38	3	40
2966259	Female	66.6	33	20.3	110	1.23	0.74	4.1	3.66	0.6		40
2966271	Female	66.4	31	22.7	110	2.02	0.7	4.6	4.63	0.35		40
2966285	Female	56.8	22	20.6	120	1.61	0.83	4.8	3.76	0.52	1	40
2966287	Female	56.2	37	20.4	108	1.47	0.5	3.4	3.05	0.34		36
2966294	Female	62.2	29	21.8	118	1.81	0.57	3.8	3.8	0.31	3	39
2966296	Female	86.8	19	29	125	1.56	0.9	4.8	3.64	0.58	3	41
2966315	Female	63.5	26	22.8	106	2.16	1.08	6.7	3.08	0.5	1	39
2966328	Female	79.4	26	29.5	95	1.5	0.67	4.1	3.47	0.45	1	41
2966349	Female	69	38	21.3	120	1.6	0.49	3.6	3.6	0.31	3	39
2966362	Female	59.1	29	19.5	125	1.89	0.71	4.9	4.21	0.38		39
2966363	Female	77.3	35	25	120	2.02	0.87	5.2	4.32	0.43		41
2966369	Female	67.4	38	24.8	110	1.68	0.88	4.8	3	0.52	1	39
2966386	Female	53.6	26	20.2	115	1.72	0.88	4.9	4.39	0.51	1	41
2966389	Female	60.9	31	22.1	110	1.52	0.54	3.3	3.1	0.36	3	40
2966394	Female	62.8	31	19.6	110	1.7	0.81	4.4	3.42	0.48	3	39
2966395	Female	64.2	29	21.5	118	1.79	0.92	5.7	3.18	0.51	1	38
2966398	Female	70.1	31	23.7	95	1.71	0.79	5	3.4	0.46	3	41
2966413	Female	61	27	23.2	110	2.24	0.89	5.9	4.02	0.4	3	40
2966425	Female	62.2	38	22.6	110	2.02	1.07	6.2	3.36	0.53	1	39
2966431	Female	59.1	24	20.9	105	2.23	0.72	4.6	3.8	0.32	3	39
2966436	Female	64.4	26	20.1	118	1.5	0.58	3.7	3.2	0.39	1	40
2966442	Female	57.5	26	22.2	110	1.61	0.63	3.8	3.47	0.39		42
2966468	Female	64.1	34	20.7	102	1.42	1.03	5.6	3.48	0.73		42
2966472	Female	66.9	28	21.8	120	1.67	0.56	3.8	3.2	0.34		38
2966481	Female	47	31	19.8	102	1.8	0.51	4	1.48	0.28	3	34
2966486	Female	55.1	41	20.2	118	1.65	0.91	4.9	3.55	0.55	3	42
2966491	Female	60.7	22	22.3	102	2.16	0.73	4.9	4.12	0.34		40
2966501	Female	59.2	32	21.2	120	2.07	0.65	5.1	3.1	0.31	3	38
2966503	Female	53.3	24	21.4	110	1.21	0.66	3.8	3.21	0.55		39
2966504	Female	49.2	22	18.5	90	1.9	0.62	4.1	3.29	0.33	1	39
2966507	Female	76.6	39	25	110	1.63	0.81	4.5	3.7	0.5		40
2966508	Female	60.6	31	21	122	2	0.8	4.4	2.61	0.4		35
2966513	Female	67	28	25.8	120	1.91	0.72	4.5	4.03	0.38	3	39
2966517	Female	54	21	20.1	114	1.75	0.8	5.2	3.05	0.46	1	41
2966527	Female	62.4	37	22.1	108	1.53	1.23	5.9	3.6	0.8	3	40
2966530	Female	61.6	31	21.8	105	1.83	1.29	6.7	3.03	0.7	1	41
2966537	Female	54.1	33	20.1	103	1.64	0.58	4.1	3.55	0.35	3	40
2966548	Female	54.7	27	21.9	110	1.97	0.74	4.4	3.38	0.38		40
2966554	Female	76.2	27	27.3	105	1.51	0.63	3.9	3.9	0.42	3	40
2966558	Female	83.8	29	31.2	105	1.43	0.84	4.7	3.21	0.59	1	39
2966562	Female	67.8	21	24.6	110	1.72	0.71	4.3	3.38	0.41	1	40
2966566	Female	50	39	20.8	98	1.58	0.74	4.8	3.23	0.47		40
2966569	Female	62.7	38	22	108	1.62	0.75	4.5	3.15	0.46		39
2966571	Female	54.7	31	21.4	115	2.01	0.78	5.5	2.48	0.39	1	39
2966582	Female	90.9	22	29.7	120	1.65	0.62	4.4	4.68	0.38		41
2966583	Female	63.3	34	23.5	115	1.35	0.83	4.5	2.81	0.61		39
2966584	Female	48.2	28	20.1	110	2.11	0.5	3.9	3.24	0.24	3	40
2966588	Female	49.4	23	19.5	106	1.96	0.94	5	3.36	0.48	1	40
2966591	Female	52.5	34	19.5	118	1.63	0.75	4.2	3.24	0.46	1	41
2966592	Female	69.5	24	23.8	100	1.78	0.84	4.8	3.97	0.47		40
2966605	Female	83.5	33	29.9	108	1.28	1.39	6.8	3.67	1.09	1	41
2966614	Female	65.8	29	21.5	112	2.27	0.79	4.6	3.7	0.35		40
2966615	Female	65.8	24	22.8	100	1.62	1.16	6.3	4.3	0.72	3	40
2966622	Female	69.2	18	23.1	105	1.7	0.58	4	3.7	0.34		40
2966631	Female	49.2	20	19.7	115	1.77	0.81	4.8	2.73	0.46		37
2966652	Female	58.3	22	21.4	100	1.54	0.73	4	3.4	0.47	1	41
2966659	Female	59.3	31	22	110	1.62	0.74	4.4	2.15	0.46	1	37
2966660	Female	52.1	25	20.6	110	2.26	1.11	6.1	3.36	0.49		40
2966662	Female	59.1	30	23.1	110	1.79	0.63	4.5	3.33	0.35		39
2966663	Female	72.6	37	27.3	110	1.57	0.65	3.6	3.93	0.41	1	40
2966665	Female	56.1	24	23.4	104	1.98	0.93	5.1	3.4	0.47	1	38
2966667	Female	68.6	34	24.3	115	1.46	0.6	4	3.34	0.41	1	39
2966668	Female	57.6	22	20.9	102	2.44	0.82	5.2	3.63	0.34	3	41
2966671	Female	55.4	36	20.9	105	1.19	0.94	4.8	2.72	0.79		39
2966674	Female	50.4	34	19.9	110	1.51	0.8	4.6	2.99	0.53	1	40
2966679	Female	66.9	40	25.5	108	1.77	0.71	4.7	3.29	0.4	3	42
2966680	Female	66.4	41	25.9	120	1.89	0.97	6.2	3.14	0.51	1	40
2966684	Female	68.6	34	24.9	100	1.19	0.93	4.6	3.47	0.78	1	40
2966692	Female	62	25	21.2	102	1.56	0.84	4.8	3.39	0.54	3	40
2966693	Female	59.5	38	20.3	115	1.85	0.86	4.8	2.47	0.46	1	35
2966706	Female	66	21	20.8	118	1.66	1	5	4	0.6	1	39
2966711	Female	70.5	27	26.2	112	1.68	0.74	4.3	3.44	0.44	3	40
2966719	Female	55.8	30	21	114	1.2	0.74	3.8	2.94	0.62	1	39
2966720	Female	69	37	25	100	1.8	1.12	5.9	3.97	0.62	3	42
2966724	Female	61.6	21	22.4	100	1.3	0.79	4	3.51	0.61	3	41
2966728	Female	52.9	20	19.7	90	1.44	0.68	3.7	3.5	0.47		40
2966732	Female	76.7	20	29.2	108	1.51	0.71	4.6	3.52	0.47	1	41
2966753	Female	64.1	29	23.5	118	1.44	0.89	4.8	3	0.62	3	40
2966762	Female	58.4	31	22	108	1.24	0.68	3.4	2.98	0.55		40
2966798	Female	59.9	19	20.5	130	2.13	0.5	4.8	3.42	0.23	1	41
2966800	Female	63.6	41	22.8	105	1.92	0.82	5.3	3.39	0.43		40
2966806	Female	65.8	30	23	108	1.58	0.79	4.8	4.18	0.5	3	41
2966811	Female	75.3	33	26.1	110	1.89	0.65	4.4	3.46	0.34		42
2966813	Female	52.5	33	19.8	98	1.3	0.65	3.7	3.5	0.5	1	41
2966825	Female	58.6	41	20.8	98	1.63	0.83	5.2	3.93	0.51	1	40
2966852	Female	63.3	37	24.1	115	1.8	0.89	5	3.41	0.49		42
2966877	Female	61.9	33	22.5	110	1.85	0.94	5.4	3.98	0.51		42
2966878	Female	51.8	28	17.9	106	1.91	0.9	5.1	4.15	0.47	3	41
2966894	Female	51.4	24	19.8	110	2.2	0.57	4.5	3.66	0.26		43
2966895	Female	57.2	25	18.9	110	2.12	0.61	4.8	2.9	0.29	3	39
2966904	Female	65.7	40	22.5	115	1.9	0.83	5.3	4.33	0.44		39
2966906	Female	62.8	27	21.5	116	1.48	0.73	4.2	3.14	0.49	3	38
2966907	Female	67.1	27	21.7	100	1.35	0.91	4.8	4.7	0.67	3	41
2966909	Female	77.2	37	27.7	110	1.35	0.49	3.3	2.87	0.36		41
2966912	Female	68.5	31	22.6	105	1.24	0.57	3.8	3.18	0.46		39
2966913	Female	61.9	23	20.7	100	1.72	0.6	3.8	3.75	0.35	1	39
2966939	Female	55	24	18.4	100	2.42	0.77	5.3	4.55	0.32	3	40
2966944	Female	67.9	26	23.2	98	1.39	0.56	4	3.37	0.4	1	41
2966953	Female	60	27	18.7	140	1.57	0.75	3.9	3.1	0.48	3	39
2966955	Female	64.4	39	23.9	110	1.28	0.96	4.6	2.82	0.75		39
2966960	Female	63.5	25	20.3	106	1.55	0.81	4.7	2.83	0.52		39
2966961	Female	53.1	30	20	106	1.42	0.67	3.8	3.24	0.47		39
2966964	Female	52.4	29	22.1	100	2.37	1.1	5.8	3.32	0.46	3	40
2966971	Female	69.5	32	23	115	1.38	0.74	3.9	3.65	0.54		41
2966973	Female	76.6	21	23.6	110	1.58	0.53	3.9	4.76	0.34	1	40
2966974	Female	76.9	20	26.3	115	1.95	1.04	5.5	5.26	0.53		42
2966975	Female	139.1	39	49.3	130	1.56	0.95	4.9	3.4	0.61	3	40
2966984	Female	69.4	18	24.3	120	1.45	0.87	4.7	3.72	0.6		40
2967001	Female	67	18	23.5	114	1.71	1.33	6.3	3.52	0.78	1	39
2967002	Female	54.6	35	19.3	110	1.63	0.99	5	3.72	0.61		42
2967003	Female	66.5	35	23.8	106	1.87	0.85	5.6	3.47	0.45	3	40
2967019	Female	65.3	24	22.3	118	1.89	0.79	4.3	4.04	0.42	1	40
2967030	Female	87.8	29	29.3	120	1.57	0.5	3.7	3.2	0.32	1	40
2967035	Female	61.1	27	22.2	118	2.35	0.72	4.9	2.89	0.31	3
2967047	Female	54.3	36	20.7	110	1.72	0.7	4.4	3.99	0.41	1	39
2967066	Female	79.2	23	27.4	115	2.2	0.59	3.8	3.83	0.27		38
2967084	Female	60.9	25	23.2	124	1.61	0.91	4.1	3.2	0.57	3	39
2967087	Female	61.3	29	24.2	118	1.67	0.95	5.5	3.72	0.57		39
2967090	Female	80.4	20	24.5	122	1.2	0.82	4.3	3.61	0.68	3	41
2967094	Female	73.9	38	28.2	100	1.51	0.95	5.2	3.18	0.63	1	40
2967106	Female	73.7	29	25.2	100	1.74	1.01	5.4	3.47	0.58		39
2967115	Female	61.3	24	20.5	120	1.69	0.63	4	3.45	0.37		39
2967119	Female	72	41	27.1	140	1.87	1.03	5.8	3.18	0.55		40
2967125	Female	61.4	19	23.4	100	1.21	0.64	3.6	2.78	0.53		38
2967136	Female	68.6	30	22.1	115	1.96	0.57	4.7	3.46	0.29		40
2967142	Female	65.2	40	21.8	102	1.89	0.87	5.4	3.2	0.46	1	38
2967146	Female	87.7	18	27.4	120	1.85	0.84	4.7	4.49	0.45		42
2967147	Female	66.9	33	23.4	100	1.65	0.7	4.6	3.71	0.42		41
2967151	Female	73.4	23	26.3	114	2.1	0.68	4.3	3.72	0.32	3	41
2967155	Female	72.6	41	22.4	115	1.99	1.06	5.5	4	0.53		41
2967165	Female	71.8	25	25.4	110	2.14	0.72	4.5	3.46	0.34	1	41
2967167	Female	69.9	26	27	120	1.44	0.69	3.4	3.82	0.48	3	40
2967185	Female	50.8	31	19.1	130	1.52	0.49	3.4	2.56	0.32	1	37
2967194	Female	62	22	22.5	105	1.42	0.95	5.2	3.56	0.67		39
2967198	Female	52.1	20	19.4	110	1.77	0.78	4.8	3.12	0.44	1	40
2967209	Female	84.6	25	29.6	120	1.73	0.53	3.9	4.96	0.31		40
2967213	Female	55.1	29	22.4	98	1.73	0.89	5.2	2.95	0.51	3	38
2967224	Female	53.8	24	19.3	118	1.53	0.59	3.7	3.4	0.39		40
2967227	Female	50.3	23	20.1	108	1.79	0.9	5.2	2.5	0.5	1	35
2967238	Female	63.5	40	22.5	106	1.53	0.79	4.1	3.71	0.52	1	39
2967249	Female	64.4	36	24.2	125	1.17	0.59	3	3.94	0.5	1	41
2967256	Female	51.4	35	19.6	98	1.58	0.71	4	3.29	0.45		38
2967258	Female	60.2	28	22.4	104	1.58	0.76	3.4	3.43	0.48		41
2967282	Female	49.5	24	18.4	120	1.25	0.91	4.3	3.56	0.73	1	41
2967283	Female	57.7	18	24.3	110	1.73	0.71	4.5	3.06	0.41	3	37
2967292	Female	74.1	30	25.3	110	1.66	0.66	4.7	3.21	0.4	1	37
2967294	Female	66.6	23	22	90	1.26	0.7	3.7	3.43	0.56	1	38
2967305	Female	63.5	25	22	95	1.34	0.65	3.7	4.5	0.49	1	41
2967307	Female	81	30	26.8	115	1.63	0.67	4	3.82	0.41	1	41
2967308	Female	74.1	33	24.2	110	1.98	0.66	5.1	2.8	0.33	1	35
2967328	Female	61.3	33	23.1	108	1.34	1.13	5.6	3.82	0.84	1	41
2967336	Female	53.4	29	19.1	110	1.02	0.46	2.7	3.13	0.45	3	40
2967349	Female	64.6	28	22.6	115	1.49	1.1	5.3	4.32	0.74	3	40
2967350	Female	65.8	22	25.4	112	2.13	0.66	4	3.68	0.31	1	40
2967351	Female	76.4	29	23.1	110	1.6	0.64	4.2	3.48	0.4		40
2967367	Female	62.4	33	19.7	92	1.38	0.75	4.5	3.77	0.54	1	39
2967371	Female	63.1	33	24.6	100	1.6	0.76	4.9	2.98	0.48		37
2967378	Female	78.7	30	26	110	1.82	0.97	5.2	3.23	0.53	1	39
2967411	Female	55.4	25	20.9	110	1.85	0.79	4.5	3.67	0.43	1	41
2967416	Female	73.2	28	25.6	118	1.95	0.7	5.1	3.55	0.36	1	40
2967417	Female	75.8	30	24.8	112	1.66	0.64	3.7	3.52	0.39	3	41
2967420	Female	59	34	22.5	124	1.58	0.73	4.4	4	0.46	1	40
2967423	Female	65.4	26	24.9	120	1.62	0.97	5.2	2.76	0.6	1	36
2967426	Female	63.8	33	21.8	112	1.29	0.68	3.3	3.94	0.53	1	40
2967445	Female	57.4	29	21.1	100	1.68	1.01	5	2.33	0.6	1	38
2967451	Female	75.4	24	26.7	110	1.33	1.09	5.4	3.98	0.82	1	40
2967460	Female	87.8	33	28.7	124	1.4	0.61	3.4	3.24	0.44		40
2967465	Female	62.9	35	24.3	116	1.66	0.78	4.9	3.15	0.47	1	40
2967467	Female	57.4	28	18.7	108	1.57	0.65	4.5	3.8	0.41		40
2967469	Female	73.1	30	26.5	112	1.82	0.83	5.4	3.1	0.46		37
2967480	Female	69.4	21	27.1	114	1.49	0.84	4.9	3.05	0.56		40
2967481	Female	85.2	34	27.2	110	1.76	0.94	5.2	3.85	0.53	1	39
2967484	Female	56	27	24.2	100	1.74	0.69	4.2	3.28	0.4	1	42
2967486	Female	92	30	32.2	112	1.47	0.88	4.9	3.44	0.6	1	38
2967490	Female	71.9	27	23.2	112	1.87	0.94	4.8	3.27	0.5		39
2967494	Female	67.5	41	24.5	108	1.65	0.73	4.5	2.84	0.44	1	40
2967496	Female	59.7	36	22.5	116	1.51	0.88	4.8	3.76	0.58	3	41
2967499	Female	61.1	33	22.2	105	1.67	1.03	5.6	3.32	0.62	2	38
2967501	Female	56.5	21	20.5	100	1.57	0.43	3.1	3.29	0.27	1	39
2967517	Female	66.9	28	20.6	100	1.54	0.6	4.2	3.9	0.39	1	39
2967518	Female	49.6	36	19.6	115	1.78	0.8	5.4	3	0.45		40
2967519	Female	72.5	24	23.4	115	1.48	0.73	4.3	3.8	0.49	1	39
2967521	Female	59.2	29	21.7	123	1.72	0.45	3.5	3.53	0.26	3	39
2967542	Female	62.2	22	22.8	114	1.71	0.82	4.8	3.63	0.48		41
2967553	Female	57.4	21	19.9	92	1.41	0.84	4.6	3.82	0.6	3	40
2967556	Female	63.5	26	22.8	105	1.36	0.77	3.6	3.24	0.57		38
2967564	Female	56.9	23	22.5	110	1.23	0.59	3.2	3.35	0.48	1	39
2967568	Female	63.6	34	21.8	105	1.46	1.14	6.1	3.75	0.78		41
2967579	Female	66.1	23	22.3	110	1.53	1.01	5.2	3.35	0.66		40
2967582	Female	62.7	37	22.8	102	1.89	0.85	5.6	3.59	0.45	1	39
2967584	Female	65.6	37	23.8	100	1.77	0.74	4	3.54	0.42	1	39
2967585	Female	80.2	28	24.8	115	1.33	0.67	3.8	3.01	0.5		39
2967593	Female	58.7	22	21	110	1.96	0.77	4.5	3.89	0.39	1	39
2967594	Female	62.3	30	22.6	122	2.94	0.73	5.4	2.63	0.25	1	38
2967595	Female	69.1	29	25.1	110	1.99	1.19	6.7	3.48	0.6	3	40
2967596	Female	64.7	25	23.2	105	1.58	0.58	3.8	4.13	0.37		40
2967597	Female	59	23	20.9	120	1.94	0.67	4.2	3.83	0.35	1	41
2967599	Female	60.9	30	23.2	120	1.81	0.78	4.5	3	0.43		38
2967602	Female	51.3	25	20.8	90	1.34	0.71	3.9	3.46	0.53		38
2967610	Female	77.1	30	28	100	1.59	0.73	4.7	3.64	0.46		40
2967613	Female	65.3	30	22.1	98	1.3	0.66	3.8	3.13	0.51		41
2967616	Female	88.2	33	32.4	110	1.39	1	5.3	3.45	0.72		39
2967617	Female	69.3	36	26.1	105	1.97	0.87	5	4.18	0.44		42
2967624	Female	59.6	22	20.6	104	1.53	0.67	4.4	3.65	0.44	1	39
2967625	Female	52.4	31	20.5	106	1.79	0.56	3.4	3.32	0.31		39
2967637	Female	79.5	29	23.7	106	1.71	0.73	4.6	4.33	0.43		41
2967641	Female	65.7	25	22.7	80	1.43	0.62	3.7	3.26	0.43	3	39
2967649	Female	61.6	29	21.1	124	1.54	0.84	4	3.34	0.55	3	40
2967651	Female	57.2	33	21.3	114	1.52	0.79	4.2	3.17	0.52		39
2967666	Female	70.9	29	24.2	118	2.32	0.91	6.2	3	0.39	1	38
2967669	Female	56.4	30	19.5	110	1.76	0.67	4.1	2.66	0.38	1	38
2967675	Female	61.5	37	24.3	96	1.57	0.52	3.7	3.82	0.33		42
2967679	Female	61.3	41	22.2	110	1.85	0.76	5.2	3.43	0.41	1	41
2967690	Female	52.1	19	20.4	105	1.38	0.66	3.6	2.85	0.48		39
2967692	Female	48.3	29	18.6	116	1.49	0.75	4.3	2.56	0.5	3	38
2967702	Female	64.7	36	23.2	120	1.87	0.9	5.3	4.74	0.48		40
2967707	Female	53.3	29	21.4	100	1.84	0.63	4.5	2.89	0.34	1	37
2967716	Female	67	25	21.9	110	2.48	0.8	5.1	3.47	0.32	1	41
2967719	Female	63.1	21	21.8	104	1.77	0.78	4.7	3.69	0.44	3	40
2967724	Female	66.2	25	24.3	108	1.5	0.55	4	3.81	0.37	3	41
2967730	Female	62.3	33	21.1	100	1.4	0.94	4.8	3.34	0.67		43
2967747	Female	60.2	33	25.4	110	1.6	0.63	4.4	2.99	0.39	3	39
2967766	Female	67.3	27	20.3	110	1.56	0.69	4.4	3.62	0.44	1	38
2967772	Female	55	28	18.6	102	1.64	0.72	3.8	3.26	0.44	3	37
2967774	Female	74.3	27	27	118	1.04	1.12	5.4	4.11	1.08	3	41
2967775	Female	50.3	25	20.1	110	1.47	1	5.1	2.93	0.68		38
2967787	Female	67.4	36	21.8	114	1.64	1	5.9	2.96	0.61		39
2967798	Female	55.3	26	21.3	108	1.59	1.05	4.7	3.7	0.66	3	38
2967810	Female	65.4	21	22.1	110	2.43	1.03	5.3	3.26	0.42	1	39
2967820	Female	71.1	32	21.7	126	1.62	0.82	4.8	4.22	0.51		40
2967821	Female	55.5	22	22.8	100	1.39	0.73	4	2.61	0.53	2	37
2967822	Female	69.2	37	27	110	1.47	0.93	5.2	3.49	0.63		38
2967825	Female	85.2	29	28.5	104	1.26	0.59	3.4	3.37	0.47	1	39
2967832	Female	67.5	36	21.5	110	1.84	0.5	3.7	3.78	0.27		40
2967836	Female	75.2	31	24.8	100	1.74	1.08	6	3.44	0.62	3	40
2967841	Female	58.1	35	20.1	100	1.45	0.61	3.5	4.01	0.42	1	39
2967865	Female	56.9	41	20.9	108	1.35	1.17	5.2	3.67	0.87		40
2967892	Female	47.1	36	19.1	90	1.61	0.64	3.6	3.5	0.4	3	42
2967896	Female	60.5	31	20.7	118	1.8	0.87	5.4	3.11	0.48		41
2967901	Female	56.9	23	20.4	110	1.64	1	4.9	1.76	0.61		35
2967908	Female	70	33	29.5	125	1.9	0.78	4.4	3.29	0.41	1	37
2967920	Female	60.6	35	21	100	1.66	0.42	3.7	3.4	0.25	1	41
2967930	Female	53.4	30	18.1	106	1.72	0.51	3.9	3.09	0.3		38
2967933	Female	58.7	37	23.5	124	1.64	0.99	5.3	3.9	0.6		41
2967937	Female	65.7	37	19.8	100	1.39	0.52	3.2	3.49	0.37		38
2967942	Female	55.6	27	19.7	108	1.72	0.98	5.6	4.45	0.57	1	41
2967953	Female	80	31	29.4	128	1.46	0.73	4.1	3.55	0.5	1	41
2967954	Female	58.3	28	20.2	110	1.97	0.98	5.4	3.67	0.5	1	40
2967957	Female	51.3	28	20	100	1.93	0.78	4.4	3.32	0.4		39
2967958	Female	54.6	35	20.3	115	1.84	0.93	5.4	3.41	0.51		41
2967966	Female	61.3	40	18.1	104	1.41	0.61	3.9	3.86	0.43		41
2967967	Female	72.7	26	28	112	1.57	1.03	5.2	3.2	0.66	3	38
2967988	Female	61.5	31	24.3	124	1.77	0.79	4.7	3.14	0.45	1	40
2967989	Female	55.8	27	18.4	108	1.53	0.91	5	3.61	0.59		40
2967991	Female	77	23	29	104	1.87	0.99	5.6	3.51	0.53	3	40
2967996	Female	68.3	21	24.2	125	1.4	0.85	4.2	3.84	0.61	1	40
2967998	Female	64.9	28	23.8	100	1.43	1.34	7.2	3.51	0.94	3	43
2967999	Female	58.2	23	21.6	125	1.44	0.76	3.7	2.96	0.53	3	41
2968012	Female	72.1	23	26.5	135	1.25	0.8	4.1	3.71	0.64	1	40
2968013	Female	70.6	32	25.9	90	2.23	0.73	5.2	3.54	0.33		40
2968019	Female	61.4	32	22.3	102	1.87	1.25	6.6	3.11	0.67	1	39
2968020	Female	70.2	24	22.4	120	2.28	1.16	6.8	3.64	0.51		40
2968023	Female	59.5	38	24.1	110	2	0.46	4.4	3.41	0.23		39
2968025	Female	58.8	37	21.3	120	1.89	0.74	4.5	3.02	0.39		39
2968029	Female	56.5	30	22.6	110	1.4	0.86	4.5	3.6	0.61	1	41
2968034	Female	73.4	34	30.9	110	1.2	0.99	4.9	2.75	0.83		39
2968037	Female	62.8	33	22.3	110	1.27	0.81	3.5	3.24	0.64	1	42
2968039	Female	63.2	38	22.4	120	1.72	1.1	6	3.54	0.64	3	39
2968047	Female	54.8	37	19.9	110	1.53	0.93	4.8	3.35	0.61	3	39
2968074	Female	65.5	31	26.6	120	2.7	0.97	6.1	3	0.36	1	39
2968078	Female	58.4	20	20.2	100	1.61	0.67	4.2	2.25	0.42	3	35
2968087	Female	71.4	25	24.7	110	1.65	0.87	4.6	3.79	0.53	1	41
2968088	Female	72.1	30	23	120	1.66	0.85	5.1	3.47	0.51		39
2968092	Female	64.9	36	25.7	100	1.43	0.94	5.2	3.75	0.66	1	42
2968096	Female	65.5	27	23.5	118	1.73	0.89	4.9	3.37	0.51	3	42
2968097	Female	75.3	30	26.4	110	1.43	0.94	5	2.96	0.66	1	39
2968102	Female	49.6	21	19.6	105	1.74	0.83	4.9	3.35	0.48		40
2968104	Female	65.8	32	23.3	136	1.64	0.74	3.8	3.7	0.45	3	41
2968126	Female	57.6	24	22.5	105	1.47	1.02	5	3.36	0.69	1	42
2968146	Female	58.7	30	21.6	112	2.07	0.78	4.7	3.91	0.38	3	39
2968156	Female	55.8	21	20.2	112	1.87	0.65	4.6	2.46	0.35		36
2968164	Female	71.4	20	24.1	120	1.37	0.47	3.4	4.23	0.34		41
2968171	Female	95.6	37	29.2	120	1.76	0.77	5.1	3.82	0.44		39
2968176	Female	55.9	30	21.3	100	1.89	0.59	4.2	3.77	0.31		41
2968178	Female	58.3	25	21.9	102	1.66	0.66	4.3	3.61	0.4	1	37
2968180	Female	68.5	31	23.4	115	1.72	0.74	4.7	3.34	0.43	1	39
2968182	Female	68.1	22	23.8	115	1.56	0.85	4.9	3.47	0.54	1	39
2968184	Female	71	40	24	100	1.42	0.94	4.9	3.79	0.66		41
2968187	Female	62.1	24	21.5	118	1.67	0.41	3.1	3.46	0.25	3	40
2968190	Female	65.2	33	23.7	124	2.03	0.79	5	3.85	0.39		41
2968191	Female	64.4	33	21.5	100	1.78	1.28	6.3	2.78	0.72		38
2968192	Female	66.9	23	22.9	110	2.43	0.99	5.8	3.72	0.41	1	40
2968198	Female	50.7	22	17.1	110	1.53	1.51	7.8	3.62	0.99		40
2968210	Female	70.6	32	23.9	120	2.29	0.7	4.7	4.17	0.31		40
2968214	Female	58.3	38	22.5	116	1.51	0.7	4.1	3.21	0.46		39
2968224	Female	52.6	38	17.2	100	1.64	0.66	4.2	3.92	0.4	1	41
2968225	Female	66.7	25	22.5	104	1.52	1.03	5.4	3.71	0.68	3	38
2968231	Female	63.1	37	24.6	102	2.08	0.87	4.6	3.54	0.42		40
2968232	Female	65.7	28	22.7	98	1.4	0.81	4.3	3.56	0.58	3	41
2968233	Female	54.8	22	20.6	108	1.66	0.71	4.6	3.26	0.43		38
2968241	Female	79.2	25	25	102	1.69	0.68	4	4.05	0.4	3	41
2968248	Female	69.2	28	22.3	90	1.53	0.65	3.6	3.46	0.42	3	39
2968250	Female	59.3	29	19.6	114	1.52	0.87	4.4	4.5	0.57	1	40
2968253	Female	67.3	34	20.1	98	1.74	0.66	4.2	3.35	0.38		43
2968270	Female	78.6	42	27.5	100	1.69	0.93	5.3	4.02	0.55	3	36
2968273	Female	69.2	37	23.1	110	1.83	0.83	5.1	3.89	0.45	1	42
2968274	Female	68.9	23	25.3	120	1.41	0.95	5.3	3.52	0.67	1	39
2968281	Female	57.1	31	22	110	1.51	1.01	5.2	3.48	0.67	1	39
2968288	Female	79	22	27.7	124	2.43	1.23	6.7	3.57	0.51	3	40
2968289	Female	57.1	22	20	120	1.53	1.11	5.1	3.99	0.73	3	42
2968291	Female	70.2	26	24	102	1.27	0.6	3.5	3.91	0.47	1	41
2968296	Female	69.1	30	24.8	120	2.11	0.93	5.3	3.95	0.44		39
2968298	Female	69.8	24	22	110	1.91	0.55	4.2	4.86	0.29	1	42
2968311	Female	72.2	22	24.7	122	2.51	0.61	4.7	3.83	0.24	3	40
2968313	Female	56.4	38	21	100	1.94	0.89	5.6	3.03	0.46		40
2968330	Female	62.3	33	20.6	106	1.66	0.86	5.4	3.84	0.52		41
2968337	Female	59.1	33	23.4	100	1.65	1.06	5.9	3.25	0.64		41
2968340	Female	53.7	36	21.8	120	1.71	0.95	5.3	3.54	0.56		42
2968343	Female	64.2	22	23	100	1.48	0.54	3.4	3.36	0.36	3	40
2968344	Female	69.8	25	23.1	108	1.62	0.83	4.3	4.77	0.51	1	42
2968345	Female	62	25	22.2	100	1.35	0.78	3.8	3.65	0.58	3	40
2968346	Female	117.4	31	41.1	115	1.53	1.17	6	3.52	0.76	1	38
2968347	Female	63.5	22	23	110	1.57	0.48	3.2	3.62	0.31	3	41
2968353	Female	59.2	25	19.3	130	1.19	0.67	4.2	3.51	0.56	3	39
2968355	Female	71	30	23.7	120	1.97	0.8	5.3	2.94	0.41	1	39
2968363	Female	77.4	28	25.3	110	1.61	0.73	4.8	3.86	0.45	1	41
2968365	Female	72.7	38	24.6	96	1.6	0.56	3.4	4	0.35	3	40
2968378	Female	62.5	26	20.6	112	2	0.74	4.8	3.42	0.37	1	35
2968379	Female	57.1	21	19.8	104	1.61	0.37	3.4	2.81	0.23		37
2968384	Female	60	38	22.3	110	1.67	0.79	4.8	2.82	0.47		40
2968386	Female	71.3	39	24.4	110	1.7	1.17	6	4.47	0.69		39
2968398	Female	72.6	32	23.2	110	1.14	0.89	4.2	3.72	0.78	1	42
2968404	Female	54	18	18.7	90	1.93	0.89	5.3	3.23	0.46		40
2968407	Female	58.6	25	21.5	110	1.84	1.12	5.6	3.19	0.61		42
2968408	Female	58.2	24	21.4	104	2.24	0.81	5.1	3.07	0.36		41
2968412	Female	71	37	26.1	132	1.6	0.91	5.2	3.17	0.57	3	40
2968414	Female	67.7	29	24	107	2.38	1.1	6.6	3.93	0.46		40
2968423	Female	76.5	25	29.1	130	1.07	1.25	5.4	3.66	1.17		41
2968426	Female	69.2	37	22.6	115	1.79	0.8	5	3.25	0.45	1	42
2968428	Female	68.7	25	25.2	118	1.54	0.74	4.7	3.84	0.48	1	37
2968429	Female	65	24	24.2	105	1.87	0.76	5.2	3.62	0.41		40
2968432	Female	70.6	34	25.3	105	1.6	0.82	4.9	3.59	0.51	3	39
2968440	Female	61.5	22	20.1	116	2.1	0.69	4.7	3.66	0.33		40
2968453	Female	64.3	33	23.6	121	2.3	1.14	6	2.74	0.5	3	37
2968454	Female	73.2	23	23.9	110	1.73	0.89	4.6	4.58	0.51	1	40
2968465	Female	59.8	23	21.4	110	1.34	0.99	4.9	3.69	0.74		41
2968466	Female	71.1	29	28.8	120	1.72	0.7	4.8	3.3	0.41	1	39
2968467	Female	70.4	32	26.5	135	1.69	1.03	6.3	3.3	0.61	1	41
2968473	Female	60.9	32	18.8	106	1.48	0.86	5.2	2.69	0.58	1	36
2968477	Female	54.3	21	19.7	100	1.56	0.42	3.4	3.4	0.27	3	40
2968491	Female	49.7	35	18.9	112	1.85	0.61	4.5	3.45	0.33	1	40
2968495	Female	59.4	28	23.2	110	1.68	0.79	4.6	3.16	0.47	1	39
2968496	Female	57.8	30	20.5	108	1.64	0.44	3.7	4.17	0.27	3	43
2968500	Female	77.6	31	26.2	122	1.55	1.08	5.7	3.16	0.7		40
2968505	Female	68.1	40	23	125	1.93	1.01	6	3.62	0.52	1	40
2968514	Female	53	32	18.6	105	1.24	0.69	3.3	3.9	0.56		42
2968517	Female	55.2	32	19.1	105	1.54	0.75	4.3	3.68	0.49	1	41
2968518	Female	48.3	27	19.6	110	1.93	0.83	5.1	3	0.43	1	41
2968533	Female	51.4	28	20.1	100	2.29	0.81	4.9	3.75	0.35		41
2968534	Female	57.4	23	20.8	104	1.8	0.79	4.5	2.78	0.44	3	37
2968537	Female	67.4	22	21.5	100	1.69	0.7	4.4	3.37	0.41		38
2968538	Female	68.9	25	24.4	104	1.35	0.64	3.6	2.33	0.47		35
2968541	Female	59.7	33	24.2	110	1.84	0.82	5	2.47	0.45	2	37
2968548	Female	74.5	33	27.4	102	1.56	0.82	4.7	3.32	0.53	1	40
2968553	Female	69.9	30	26	105	1.25	0.95	4.7	3.1	0.76	1	38
2968561	Female	67.1	25	22.7	115	1.53	0.71	3.8	4.9	0.46	3	41
2968562	Female	64.9	38	22.2	90	1.97	0.93	5.7	4.33	0.47	3	39
2968565	Female	57.5	23	21.6	110	1.96	0.97	5.8	4	0.49	1	41
2968567	Female	57.8	37	22.3	102	1	0.43	2.6	3.92	0.43	1	40
2968572	Female	52.7	31	20.8	110	1.66	0.83	4.7	2.13	0.5		33
2968583	Female	74.9	39	24.7	120	1.11		2.6	3.62			40
2968608	Female	65.9	39	24.8	108	1.59	0.87	4.9	3.6	0.55	1	40
2968612	Female	66.2	27	24.3	110	1.73	0.59	4	3.22	0.34		40
2968620	Female	59.6	23	23	112	1.46	0.62	3.8	4	0.42	3	40
2968621	Female	50.6	22	17.7	90	1.35	0.7	4.1	2.75	0.52	1	40
2968628	Female	72.5	33	23.1	112	1.83	0.79	4.6	2.99	0.43	1	40
2968634	Female	50.2	29	21.2	115	1.95	0.66	4.3	3.09	0.34		41
2968656	Female	67.6	26	22.6	100	2.01	0.63	4	3.62	0.31	3	39
2968665	Female	63.9	30	23.2	105	1.75	0.87	5.2	3.34	0.5		39
2968667	Female	54.6	34	20.1	105	1.2	0.51	3.1	3.59	0.43	1	39
2968671	Female	63.6	35	21	130	1.6	0.61	3.9	4.02	0.38		40
2968679	Female	60.6	27	21.5	120	1.88	1.07	5.6	4	0.57		40
2968690	Female	77.2	36	26.4	100	1.15	0.88	4.5	2.98	0.77		39
2968692	Female	73.6	27	23.8	118	1.37	0.78	4	2.93	0.57	1	36
2968706	Female	65.5	38	23.8	90	1.42	0.8	4.3	3.52	0.56		41
2968714	Female	115.5	37	41.4	120	1.23	0.83	4.4	3.73	0.67		38
2968715	Female	64.3	23	23.9	100	1.97	0.93	5.2	4.08	0.47		42
2968725	Female	51.9	30	19.8	105	1.5	0.49	3.2	3.72	0.33		40
2968726	Female	61.1	32	21.1	111	1.83	0.78	4	3.27	0.43		37
2968731	Female	70.3	25	25.5	110	1.78	0.91	6	2	0.51	3	31
2968746	Female	76.3	26	27.7	110	1.62	1.13	5.4	3.87	0.7	3	39
2968749	Female	51.7	41	18.8	108	1.76	0.78	5.2	3.4	0.44	1	40
2968752	Female	61.1	31	21.6	120	1.87	0.63	4.6	3.97	0.34	1	40
2968754	Female	59.1	32	22.2	102	1.44	0.68	3.9	3.74	0.47		38
2968763	Female	76.7	25	24.8	138	1.49	0.83	4	3.9	0.56	3	42
2968769	Female	78.1	27	23.6	110	1.63	0.65	3.8	4.3	0.4		41
2968771	Female	50.5	31	18.1	105	2.05	0.54	4.4	2.76	0.26	1	39
2968779	Female	82.6	30	27.9	120	2.05	0.98	6	4.53	0.48	3	41
2968782	Female	63.3	35	21.2	110	1.77	0.89	5.2	3.01	0.5		41
2968812	Female	70.3	29	28.5	112	1.56	0.99	5.6	3.63	0.63	3	38
2968821	Female	53.9	32	19.3	108	1.61	0.79	4.3	3.84	0.49	1	39
2968841	Female	54.9	24	19.2	100	1.58	0.76	4.1	3.2	0.48		37
2968843	Female	61.7	29	23.5	124	1.71	0.87	5.1	3.4	0.51	1	40
2968846	Female	65	26	22.2	90	1.61	0.58	3.9	3.61	0.36	1	41
2968866	Female	63.8	24	23.4	105	1.39	0.68	4.1	3.82	0.49	3	41
2968867	Female	68.3	26	24.2	120	1.73	0.84	5.3	3.88	0.49	1	39
2968870	Female	72.9	40	27.1	115	1.4	0.78	4.2	3.59	0.56		39
2968872	Female	57	24	20	120	1.72	0.75	4.2	3.58	0.44	3	38
2968885	Female	53.5	25	21.2	102	2.29	0.55	3.9	2.81	0.24	1	40
2968886	Female	53.6	38	18.5	100	1.13	0.7	3.7	3.08	0.62		42
2968892	Female	73.8	20	25.2	118	1.67	0.75	4.4	3.94	0.45		40
2968895	Female	73.8	28	22.8	110	1.9	1.35	6.9	4.45	0.71	1	40
2968897	Female	49.2	18	20	100	1.56	0.63	3.9	3.2	0.4		39
2968898	Female	55.8	28	18	90	1.4	0.85	4	3.49	0.61		40
2968904	Female	56.4	30	21	110	1.97	1	6.2	2.93	0.51	1	38
2968910	Female	60.3	32	19.5	100	1.4	0.73	4.3	3.01	0.52		39
2968911	Female	61.4	24	20.5	100	1.96	0.63	4.5	3.44	0.32	3	38
2968916	Female	58.5	22	20.7	100	1.38	1.23	6.4	3.51	0.89	1	40
2968929	Female	88.1	22	31.2	130	1.27	0.59	3.4	3.33	0.46		38
2968938	Female	57.5	26	20.9	130	2.18	0.67	4.4	2.98	0.31	1	40
2968941	Female	54	24	20.3	100	1.49	0.82	4.6	3.48	0.55		40
2968942	Female	68.1	26	23.8	110	1.74	0.88	4.8	3.94	0.51		41
2968943	Female	52.4	35	22.1	115	1.84	0.84	4.3	3.81	0.46	1	41
2968951	Female	59.1	30	20.4	110	1.98	0.79	5.4	3.67	0.4	3	40
2968962	Female	63.9	32	22.4	108	1.84	0.91	5.6	4.3	0.49	3	41
2968963	Female	74.2	31	25.1	110	1.36	0.67	3.8	2.92	0.49	3	38
2968968	Female	67.3	31	22	106	1.96	0.97	5.8	4.15	0.49	3	40
2968971	Female	60.1	35	20.8	110	1.82	0.76	4.4	3.52	0.42	1	42
2968973	Female	55.7	25	21.8	100	1.64	0.83	5.1	3.16	0.51	1	41
2968989	Female	56.3	28	20.2	100	1.32	0.76	4.2	3.02	0.58	3	39
2968994	Female	64.7	26	22.4	110	1.47	0.63	3.8	3.19	0.43	1	37
2968997	Female	52.5	31	21.3	102	1.72	0.85	4.8	1.62	0.49		36
2969012	Female	58.7	25	19.4	108	1.66	0.73	4.2	3.7	0.44		40
2969022	Female	63.5	32	25.4	110	2.14	1.04	5.1	3.09	0.49	1	41
2969039	Female	54	40	17.8	105	2.28	0.67	5.7	4.03	0.29	1	40
2969041	Female	71.6	36	23.6	112	1.84	0.86	5.3	3.23	0.47		41
2969045	Female	60.3	32	23.3	110	1.8	1.18	7.1	3.92	0.66	3	40
2969053	Female	44.7	27	20.1	115	1.95	0.91	5	3.15	0.47		42
2969061	Female	62.2	34	21	110	1.68	0.78	4.8	3.17	0.46	1	40
2969066	Female	70.3	30	25.2	95	1.79	0.94	6.2	3.9	0.53		40
2969076	Female	67.4	38	23.6	100	1.68	0.45	3.9	3.37	0.27	3	40
2969077	Female	57.4	37	20.6	118	1.96	0.74	5	2.68	0.38		40
2969089	Female	56.6	30	21.3	105	1.87	0.88	5	3.21	0.47	3	40
2969090	Female	61.2	24	20.7	100	1.44	0.72	4.1	3.88	0.5	1	42
2969097	Female	51.2	41	19.8	100	1.73	1.15	6.2	3.11	0.66		40
2969102	Female	57.1	38	21	108	1.68	0.69	4.3	3	0.41		40
2969105	Female	67.5	26	26	104	1.61	0.69	4.5	3.3	0.43		38
2969113	Female	63.1	35	22.4	105	1.4	0.67	4	3.13	0.48		41
2969114	Female	60.3	33	20.6	110	1.62	0.61	4.2	3.58	0.38		38
2969121	Female	60	35	20	112	1.56	0.97	5.3	4.42	0.62	1	41
2969127	Female	63	34	24.6	130	1.77		3.3	3.82		3	41
2969129	Female	60.1	26	21.8	105	1.92	0.87	5.1	4.2	0.45	3	41
2969133	Female	65.7	37	21.7	115	1.39	0.88	4.5	3.96	0.63	1	40
2969136	Female	60.2	18	19.7	124	1.93	0.66	4.2	3.59	0.34	1	39
2969137	Female	52.4	34	20.7	105	1.62	1.06	5.9	2.56	0.65	3	40
2969140	Female	86.5	28	26.4	110	1.39	0.72	3.7	3.87	0.52	3	39
2969141	Female	59	19	20.7	125	1.64	0.76	4.4	3.52	0.46		38
2969144	Female	54.8	32	18.5	105	1.74	0.4	3.5	3.03	0.23		38
2969150	Female	52.4	24	18.8	96	1.8	0.49	3.6	3	0.27	1	40
2969156	Female	84.3	22	25.7	125	1.26	0.47	3.4	3.63	0.37	1	39
2969165	Female	79	41	24.4	100	1.65	0.68	4.6	3.48	0.41	1	41
2969167	Female	61	30	22.1	126	1.47	0.61	3.6	2.64	0.41	1	42
2969168	Female	53.1	29	20.2	88	1.62	0.99	5.7	3.89	0.61		41
2969174	Female	68.8	23	25	115	1.44	0.66	4.1	3.33	0.46	1	38
2969183	Female	59.9	36	22.3	110	1.65	1.05	5.8	3.19	0.64	3	40
2969187	Female	101.6	35	32.8	108	1.23	0.87	4.7	4.16	0.71	3	40
2969192	Female	75.5	24	25.2	121	2.03	0.97	4.9	4.25	0.48	1	41
2969193	Female	69	27	24.7	100	1.07	0.49	2.9	3.74	0.46		40
2969198	Female	61.9	30	22.2	120	1.7	0.79	4.4	4.44	0.46	3	39
2969207	Female	87	34	34	120	1.61	0.88	4.8	2.95	0.55	1	41
2969216	Female	66	34	24.5	108	1.32	0.61	3.6	3.33	0.46	1	41
2969229	Female	71.9	34	28.8	135	1.61	0.77	4.6	3.07	0.48		39
2969232	Female	80.1	36	28	118	1.92	0.97	5.5	3.9	0.51	3	41
2969233	Female	61.1	28	22.7	105	1.78	0.66	4.6	3.85	0.37	1	40
2969236	Female	66.6	20	23.6	110	1.76	0.89	5.3	3.59	0.51		41
2969240	Female	69	26	23.9	102	2.2	0.92	5.1	3.28	0.42	1	40
2969245	Female	54.6	23	20.8	118	1.58	0.76	4.3	3.06	0.48	3	42
2969248	Female	79.2	26	31.3	130	1.47	0.76	4.2	3.08	0.52		40
2969251	Female	91.9	26	36.4	110	1.15	0.63	3.4	4.13	0.55		41
2969253	Female	61.4	19	19.8	120	1.18	0.79	3.7	4.93	0.67		41
2969254	Female	56.8	41	19	106	2.18	0.87	5.2	3.77	0.4	1	40
2969265	Female	66.9	19	21.8	110	2.06	0.67	4.3	3.77	0.33		40
2969276	Female	67.1	23	20.9	115	1.58	0.64	3.9	3.71	0.41	3	38
2969284	Female	57	39	22.5	98	1.87	0.78	5.1	2.99	0.42		41
2969287	Female	57.2	19	21.8	102	1.32	0.6	3.3	4.04	0.45		41
2969288	Female	69.1	21	23.6	100	1.59	0.74	4.5	4.16	0.47	3	40
2969290	Female	61.4	21	22.3	110	1.21	0.48	2.8	4.1	0.4	3	42
2969293	Female	66.2	26	23.2	114	1.68	0.72	4.5	3.21	0.43		39
2969298	Female	71.4	20	24.1	106	1.76	0.74	4.6	3.99	0.42	1	41
2969301	Female	55.9	34	19.8	100	1.33	0.86	4.5	3.41	0.65		40
2969305	Female	70.1	28	22.6	118	1.72	0.72	4.9	3.6	0.42	1	39
2969308	Female	59.9	27	22.3	98	1.44	0.69	4.1	3.36	0.48		41
2969325	Female	62.4	30	22.6	110	1.72	1.02	6	2.93	0.59	3	39
2969331	Female	69.1	36	26.7	140	1.64	0.85	4.9	3.1	0.52	1	39
2969335	Female	58.2	27	19.4	92	1.71	0.69	4.3	4.33	0.4	1	40
2969345	Female	70.8	43	26.6	120	1.32	1.27	6	2.68	0.96	3	40
2969346	Female	62.3	31	23.4	112	1.67	0.65	3.5	2.76	0.39		38
2969351	Female	46.8	25	18.7	110	1.5	0.76	4.5	3.18	0.51		42
2969354	Female	59.1	24	22.5	110	1.52	0.68	4.1	4.14	0.45		39
2969357	Female	65.5	35	23.2	95	1.71	1.2	5.9	3.71	0.7	1	38
2969369	Female	60.3	24	20.4	100	1.62	0.61	4	3.2	0.38		37
2969370	Female	67.4	25	22.3	92	1.9	0.78	4.6	3.16	0.41	3	38
2969372	Female	79.6	40	24.8	104	1.42	0.91	5.4	4.21	0.64		40
2969383	Female	61.2	22	24.2	106	1.54	0.81	4.3	3.68	0.53		38
2969385	Female	53	19	19.9	120	1.33	0.47	3.4	3.13	0.35	3	35
2969391	Female	67.6	25	22.3	104	1.87	0.94	5.5	4.39	0.5	1	40
2969397	Female	58.9	18	19.5	118	1.69	0.65	4.1	3.16	0.38	3	38
2969399	Female	52.3	28	19	92	2.46	1.02	6.5	3.71	0.41		40
2969420	Female	63.8	39	20.8	130	1.37	1.01	4.4	3.95	0.74	1	45
2969424	Female	55.6	29	20.4	124	1.25	0.69	3.8	3.67	0.55	1	40
2969426	Female	71.1	35	25.2	115	2.02	1.16	6.1	4.11	0.57	3	42
2969429	Female	96.1	36	34.9	128	1.75	0.76	4.2	3.37	0.43	1	42
2969435	Female	55.4	30	20.9	100	1.5	0.59	4.1	3.65	0.39		41
2969440	Female	70.4	26	24.9	108	2.03	0.83	4.3	3.68	0.41	3	38
2969450	Female	66.7	32	23.4	108	1.7	0.67	3.9	3.69	0.39		40
2969455	Female	63.2	24	21.6	110	1.49	0.55	3.2	2.79	0.37	3	37
2969465	Female	64.3	42	24.5	100	1.5	0.67	3.8	3.31	0.45	1	40
2969471	Female	68	28	25	120	1.7	0.72	3.8	3.54	0.42		39
2969478	Female	48.6	24	19.2	90	2.04	0.78	5.2	2.8	0.38		39
2969489	Female	74.5	25	26.1	110	1.34	0.68	4.2	4.22	0.51	1	41
2969498	Female	64.2	29	22.5	125	1.64	0.55	3.5	3.38	0.34		39
2969523	Female	60.5	41	22.2	120	1.84	0.6	4.1	3.3	0.33	1	40
2969525	Female	64.3	28	20.5	115	1.31	0.58	3.7	2.96	0.44	3	40
2969529	Female	59.3	22	20.8	122	1.45	0.51	3.4	4.68	0.35	3	40
2969535	Female	88.2	29	26.1	120	1.56	0.91	5.3	3.99	0.58	1	38
2969541	Female	51.2	29	19.5	92	1.29	0.75	4	3.38	0.58		39
2969542	Female	54	42	19.6	106	1.56	0.76	4.4	3.23	0.49		39
2969554	Female	69.5	40	23.5	124	1.37	0.67	3.9	2.23	0.49	3	36
2969559	Female	53.8	21	21.3	110	1.39	0.9	5	3.36	0.65	3	40
2969562	Female	62.6	35	21.7	105	2.01	0.88	5.1	3.69	0.44	1	40
2969563	Female	64.8	38	24.7	110	1.7	1.47	7.3	3.22	0.86	3	40
2969568	Female	49.5	33	17.1	98	1.35	0.84	3.9	2.81	0.62	3	39
2969569	Female	60.2	23	22.4	120	1.92	0.63	4.6	3.1	0.33	3	41
2969576	Female	64.9	18	23.8	108	1.33	0.79	4.2	4.07	0.59	1	41
2969578	Female	55.7	34	20.7	110	1.37	0.59	3.8	3.83	0.43	3	43
2969581	Female	80.8	21	28.3	120	2.01	1.16	6.3	4.04	0.58		39
2969587	Female	47.1	33	16.9	95	1.51	0.57	3.4	3.36	0.38		41
2969595	Female	60	42	21.5	110	1.79	0.8	4.7	3.08	0.45	1	40
2969613	Female	62.4	37	19	104	1.93	0.73	4.7	3.76	0.38		40
2969618	Female	65.6	30	20.9	100	1.52	0.56	3.6	3.9	0.37	1	40
2969645	Female	59.8	28	25.9	110	2.01	1.03	5.1	2.26	0.51	3	40
2969655	Female	50.9	29	18.9	100	1.64	0.65	4.5	3.02	0.4		37
2969657	Female	56.4	24	21	104	2.42	0.77	5	3.8	0.32		41
2969666	Female	55.7	28	19	112	2.29	0.66	5.6	3.26	0.29		40
2969682	Female	63.2	41	20.2	110	1.41	0.75	4.1	4.08	0.53		40
2969694	Female	70.9	26	24	118	1.42	0.64	3.7	3.84	0.45		40
2969708	Female	60.2	23	20.1	102	1.9	0.67	4.4	3.84	0.35	3	41
2969726	Female	53.1	36	21.5	118	1.83	0.64	4.5	3.01	0.35	3	39
2969737	Female	62	20	21.7	110	1.45	0.76	3.9	3.38	0.52	3	40
2969741	Female	71.9	27	24	95	1.31	0.58	3.9	3.45	0.44	1	40
2969750	Female	66.9	36	22.9	90	1.73	0.45	3.5	3.71	0.26	1	42
2969751	Female	66.3	23	31.1	114	1.33	0.73	3.6	4.28	0.55		41
2969752	Female	65	22	22	105	1.65	1.17	6.4	3.76	0.71		37
2969758	Female	59.2	28	23.4	105	1.38	0.69	3.6	3.16	0.5		38
2969770	Female	60.1	21	20.3	104	1.56	0.74	4.2	3.86	0.47	3	42
2969773	Female	59.3	30	21.5	115	2.01	0.73	5	3.26	0.36	3	40
2969778	Female	55.9	26	21.6	105	1.74	1.05	6.2	3.99	0.6	1	41
2969791	Female	65.8	24	23.6	114	2.17	0.88	5.9	2.96	0.41		38
2969802	Female	71.3	36	26.2	126	1.32	1.08	5	3.9	0.82	1	40
2969822	Female	57.5	33	20.6	110	1.46	0.64	3.8	2.32	0.44	1	38
2969827	Female	64.7	26	25.9	110	1.65		3.3	2.58		3	39
2969834	Female	69	29	23.9	92	1.84	1.14	7.1	4.16	0.62	1	39
2969851	Female	63.9	27	22.4	116	1.79	0.75	4.2	3.9	0.42	1	40
2969857	Female	59	35	25.2	130	1.39	0.74	4.3	2.67	0.53		38
2969862	Female	61.3	34	22	104	1.58	0.63	3.9	3.44	0.4	1
2969874	Female	49.7	22	19.2	110	2.33	1.08	5.7	3.23	0.46		40
2969882	Female	56.8	19	17.9	104	1.65	0.93	4.3	3.25	0.56		40
2969890	Female	55	31	22	118	1.91	0.78	4.7	3.92	0.41		40
2969891	Female	74.1	29	25.3	105	1.67	0.77	5	3.85	0.46		41
2969897	Female	54.5	20	21.3	95	1.73	0.76	4.2	4.03	0.44		39
2969910	Female	63.7	19	24	110	1.64	0.72	4.4	3.9	0.44	1	39
2969917	Female	51.6	32	18.7	100	1.68	0.8	4.2	3.5	0.48	1	41
2969949	Female	67.4	25	24.2	120	2.1	0.61	4.3	3.49	0.29	1	41
2969957	Female	64.1	26	22.2	120	2.07	0.75	4.3	3.9	0.36	1	41
2969958	Female	62.2	27	21	108	1.64	0.48	3.3	3.64	0.29		40
2969960	Female	77.6	29	29.6	125	1.49	0.67	3.9	3.56	0.45	3	40
2969972	Female	59.5	34	20.6	100	1.77	0.9	4.8	3.05	0.51		37
2969978	Female	53.2	29	19.1	115	1.42	0.92	4.7	1.55	0.65		30
2969979	Female	72.7	22	26.1	110	2.09	0.93	5.5	4.1	0.44	1	41
2969983	Female	66.9	23	21.8	118	1.55	1.07	5.1	3.77	0.69		39
2969985	Female	65.6	24	24.7	116	1.61	1.14	6.5	3.78	0.71		41
2969988	Female	89.4	27	32.1	135	1.32	1.66	6.7	3.3	1.26	1	39
2969989	Female	54.8	23	20.9	98	1.66	0.85	4.8	3.1	0.51		41
2969990	Female	55.8	37	22.4	130	2.05	0.71	5.1	2.75	0.35		43
2970001	Female	98.1	36	33.5	115	1.68	0.87	4.4	4.35	0.52	1	40
2970003	Female	61.4	33	22.3	110	1.92	1.05	5.7	4.02	0.55	1	43
2970005	Female	57.9	23	20.3	108	1.49	0.61	4.1	3.18	0.41		42
2970007	Female	66	30	22.6	106	1.2	0.72	3.7	2.87	0.6	3	38
2970015	Female	64.7	27	21.9	100	1.94	0.96	5.3	4.03	0.49		42
2970016	Female	70.5	26	25	115	1.38	0.91	4.6	2.89	0.66		38
2970017	Female	59	28	19.9	114	1.42	0.66	3.8	3.64	0.46	3	39
2970021	Female	60.2	30	22.4	90	1.56	0.68	4	3.12	0.44		42
2970039	Female	89.6	41	32.1	100	1.94	0.84	4.3	4.7	0.43	1	40
2970041	Female	72.8	29	26.1	110	1.83	0.89	5.6	4.01	0.49	1	42
2970048	Female	58.6	23	17.7	100	1.59	0.66	3.7	4.8	0.42		40
2970073	Female	62.3	24	22.1	92	1.75	0.8	4.9	4.31	0.46		41
2970081	Female	56.5	20	20.8	118	2.29	0.64	4.7	2.91	0.28		38
2970087	Female	73.2	40	24.5	95	1.87	0.85	4.2	3.9	0.45		44
2970099	Female	56.2	29	20.2	112	2.26	0.81	5.3	4.19	0.36	3	40
2970109	Female	60.1	42	20.1	110	2.05	0.79	5.6	3.43	0.39	1	40
2970110	Female	59.3	26	21	106	1.25	0.63	3.5	4.05	0.5	1	41
2970117	Female	63.1	32	23.2	115	2.1	0.85	5.9	3.68	0.4	1	40
2970122	Female	67.3	41	24.1	130	1.54	1.07	5.4	3.69	0.69	3	41
2970133	Female	66.5	31	23	100	2	0.99	5.9	3.63	0.5	3	39
2970138	Female	64.8	31	21.2	98	1.29	0.82	4.2	3.34	0.64	1	41
2970144	Female	65.4	33	23.5	128	1.38	0.83	4.8	4.45	0.6		41
2970145	Female	62.4	22	23.2	110	1.8	0.83	5.6	2.8	0.46		37
2970150	Female	48.3	23	19.8	90	2.04	0.74	5.3	3.51	0.36		42
2970153	Female	64.9	26	23	120	1.64	0.87	5.2	3.7	0.53	3	38
2970157	Female	74.5	36	26.7	105	1.27	1.12	5.8	3.72	0.88		42
2970159	Female	58.5	31	21.8	120	1.55	0.67	3.8	3.37	0.43	1	43
2970160	Female	67.9	26	23.2	95	1.74	1.17	6	3.98	0.67	3	40
2970163	Female	63.8	40	24.9	120	1.54	1.08	5.6	3.54	0.7	3	42
2970176	Female	55.6	22	22.3	112	1.43	0.51	3.1	3.75	0.36	3	39
2970178	Female	58.7	28	20.3	110	2.4	0.56	4.7	3.79	0.23		40
2970185	Female	66.3	21	21.4	132	2.13	0.77	5	4.77	0.36	1	43
2970193	Female	54.8	31	19.4	90	1.49	0.78	4.6	3.89	0.52	3	39
2970206	Female	57.3	29	22.7	106	1.69	0.88	4.7	2.43	0.52	1	37
2970216	Female	67.9	23	20.3	95	1.7	0.77	4.2	4.37	0.45	3	42
2970217	Female	67	21	24	120	1.73	0.68	4.5	3.42	0.39		39
2970220	Female	65.2	28	23.7	105	1.54	0.75	4.4	3.9	0.49		41
2970224	Female	82.2	40	34.2	106	1.48	1.07	5.4	1.76	0.72		30
2970226	Female	58.5	20	19.8	104	1.43	0.79	4.4	3.65	0.55		40
2970236	Female	60.2	24	22.7	116	1.98	0.63	3.9	3.75	0.32		40
2970255	Female	65	22	22.5	110	1.52	0.64	4.1	4.15	0.42	1	39
2970261	Female	61	23	23.5	110	1.73	0.88	4.8	3.69	0.51	3	40
2970265	Female	67.3	42	25	130	1.65	0.97	5.1	2.67	0.59		39
2970272	Female	60.8	22	20.6	120	2.32	0.73	4.3	3.92	0.31	1	40
2970274	Female	90.5	36	30.6	120	1.59	1.05	5.6	2.35	0.66	1	35
2970289	Female	55.9	29	20.3	110	1.75	0.77	4.6	3.63	0.44	3	40
2970296	Female	99.1	34	32.4	122	1.23	1.03	5.1	4.1	0.84	3	42
2970297	Female	59	31	22.2	106	2.02	0.94	5.9	2.92	0.47		37
2970298	Female	67.6	36	26.1	100	1.27	0.72	4.5	3.38	0.57		40
2970300	Female	79.4	35	27.8	106	1.25	0.95	4.9	4.59	0.76	1	42
2970301	Female	57.9	29	21	100	1.31	0.72	4.2	3.02	0.55		39
2970302	Female	65	29	21.7	138	1.72	0.61	3.9	2.77	0.35	1	38
2970313	Female	59.4	29	21.6	130	1.59	0.77	4.5	3.87	0.48	3	42
2970323	Female	55.5	35	22.2	108	1.29	0.72	3.8	3.83	0.56	1	39
2970325	Female	64.5	29	22.3	105	1.75		3.3	3.89			39
2970332	Female	56.4	42	21	120	1.78	0.82	4.8	3.41	0.46	3	40
2970337	Female	69.2	25	26.4	110	1.17	0.72	3.2	3.61	0.62		41
2970343	Female	53.1	27	19	105	2.03	0.8	4.5	4.17	0.39		40
2970346	Female	71	27	23.2	100	1.81	0.65	4.6	3.57	0.36	1	36
2970354	Female	55.6	26	19.7	110	1.52	0.71	4.2	2.5	0.47	1	39
2970355	Female	71.4	22	24.1	106	2.15	0.71	4.5	3.68	0.33	3	41
2970362	Female	70.8	41	23.1	100	1.82	0.96	6.3	3.72	0.53	1	40
2970379	Female	57	36	21.5	130	1.77	0.81	4.5	3.5	0.46		38
2970388	Female	64.9	31	25.7	110	2.51	0.97	5.2	3.39	0.39	1	40
2970392	Female	61.3	31	25.2	120	1.32	0.74	4.1	2.39	0.56	3	37
2970396	Female	65.5	41	21.6	105	1.96	0.91	4.9	4.41	0.46	3	40
2970399	Female	73.3	29	26.6	98	1.64	0.84	4.8	3.36	0.51	3	40
2970400	Female	54.6	18	20.3	100	1.4	0.75	4.2	3.68	0.54	1	41
2970407	Female	55.5	37	18.5	114	1.79	0.82	5	3.43	0.46		43
2970421	Female	67.9	22	25.6	110	1.24	0.89	4.6	4.05	0.72	1	38
2970450	Female	61.2	23	24.2	110	1.24	1.08	5.2	3.15	0.87	1	39
2970458	Female	70.7	33	22.1	100	1.98	0.82	5.2	3.54	0.41	1	40
2970469	Female	62.1	26	20.3	115	1.6	0.69	3.8	4.66	0.43		40
2970475	Female	70.8	30	22.9	110	1.49	0.65	4.4	3.96	0.44		40
2970485	Female	56.2	26	20.9	115	1.5	0.59	3.8	3.9	0.39	3	42
2970529	Female	57.1	27	20.2	95	2.09	0.83	5.8	4.22	0.4	1	40
2970531	Female	69.2	20	25.1	105	1.6	0.87	4.9	3.94	0.54		40
2970535	Female	65.7	24	21.2	110	1.67	0.85	4.6	3	0.51		40
2970537	Female	65.8	25	21.7	110	1.56	0.54	3.8	4.07	0.35		39
2970545	Female	69.4	27	23.7	110	1.72	1.02	6.1	3.68	0.59	3	40
2970546	Female	77.7	25	28.5	120	1.57	0.76	4.4	4.12	0.48	1	42
2970560	Female	78.3	42	26.5	105	1.41	0.85	4.7	3.31	0.6	1	40
2970566	Female	64	20	24.1	100	1.68	0.74	4.6	2.57	0.44	1	35
2970567	Female	65.5	23	23.2	110	1.39	0.51	3.9	3.42	0.37	1	41
2970572	Female	72.9	23	23.3	110	1.81	1.22	5.8	3.7	0.67		40
2970573	Female	59.4	31	19.8	130	1.97	0.75	5	3.1	0.38	3	38
2970579	Female	62.7	29	22.2	115	2.02	1.08	5.8	4.02	0.53	3	40
2970595	Female	62.9	27	21	125	1.77	0.81	4.3	2.77	0.46	1	39
2970602	Female	64.8	28	23.8	108	1.37	0.8	4.5	2.99	0.58		37
2970613	Female	57.6	20	19.5	118	1.58	0.69	4.2	3.2	0.44	3	40
2970614	Female	74	30	23.1	120	1.52	0.61	4.1	3.2	0.4		39
2970618	Female	66.2	37	22.9	102	1.64	1.16	6.8	3.29	0.71	3	40
2970627	Female	64	24	21.1	115	1.6	0.55	4.2	3.81	0.34	3	40
2970629	Female	75.9	32	27.2	120	1.19	0.9	4.5	3.33	0.76	1	42
2970644	Female	51.1	22	17.7	95	1.76	0.95	5.6	3.48	0.54		39
2970648	Female	80	42	30.5	120	1.41	0.79	4.6	3.07	0.56		38
2970652	Female	59.2	31	20.7	110	2.33	0.7	5.2	2.89	0.3	1	39
2970661	Female	78.5	31	24.2	110	1.98	0.7	4	3.34	0.35	1	40
2970664	Female	65	35	19.6	108	2.37	0.82	5.7	3.93	0.35	1	43
2970665	Female	69.7	24	22.5	100	1.84	0.82	4.4	3.87	0.45	1	39
2970666	Female	74.4	23	24.6	115	1.51	0.7	4.1	3.72	0.46	3	40
2970667	Female	49.1	18	18.7	100	2.08	0.78	6	3.26	0.38		42
2970674	Female	54.9	25	21.4	110	1.69	0.77	4.2	2.78	0.46	3	37
2970675	Female	48.3	42	17.5	110	1.92	0.68	5.2	3.83	0.35		42
2970677	Female	54.1	21	22.2	120	1.56	1.19	5.4	2.75	0.76		41
2970696	Female	59.4	29	22.9	110	2.01	1.04	5.6	3.14	0.52	2	39
2970699	Female	69.3	30	26.1	104	1.37	0.83	4.2	3.35	0.61	1	40
2970703	Female	51	32	19	125	1.73	0.77	4.9	3.75	0.45		42
2970710	Female	58.1	27	21.6	110	2	0.85	5.4	2.72	0.43		40
2970716	Female	60.3	33	20.4	120	1.61	0.76	4.1	3.25	0.47		38
2970734	Female	57.4	38	19.6	118	1.72	0.94	5.7	3.03	0.55		38
2970736	Female	64.5	39	24	90	1.84	0.71	4.5	3.23	0.39		38
2970741	Female	78.6	33	25.4	120	1.69	0.77	4.7	4.52	0.46		41
2970761	Female	64.4	24	22.8	120	1.86	0.52	4.1	2.65	0.28	2	38
2970769	Female	63.9	23	22.1	110	1.46	0.63	3.7	3.06	0.43	1	36
2970774	Female	57.2	22	21.8	100	2.13	0.65	5.1	3.54	0.31	1	38
2970777	Female	59.3	26	20.5	110	1.79	0.7	3.9	4	0.39	3	42
2970778	Female	61.1	32	24.2	110	1.89	0.65	5	3.62	0.34	1	39
2970788	Female	48	26	18.5	102	1.43	0.7	3.7	3.23	0.49	3	39
2970789	Female	56.6	28	21	100	1.87	0.82	5.4	3.25	0.44		41
2970790	Female	59.6	26	19.5	98	1.21	0.43	2.8	4.2	0.36	1	41
2970796	Female	69.1	28	25.4	100	1.78	0.75	4.4	3.6	0.42	1	39
2970800	Female	69.3	26	26.4	135	1.49	0.65	4	2.73	0.44	1	38
2970809	Female	62.2	37	22.6	102	1.51	0.91	4.8	3.42	0.6	1	40
2970822	Female	85.9	24	26.2	112	1.6	0.75	4.9	3.45	0.47		39
2970827	Female	73.3	41	25.4	124	1.62	1.02	5.6	4.27	0.63	3	41
2970839	Female	59.3	28	22	111	1.79	1.16	6.4	3.81	0.65	1	40
2970861	Female	63.5	37	21.5	110	1.72	0.69	4.6	3.28	0.4	3	39
2970864	Female	65.5	33	22.1	110	2	0.83	5.2	4.09	0.42	1	39
2970872	Female	64.4	33	23.1	110	1.6	0.63	3.9	3.91	0.39	1	40
2970874	Female	65.2	22	20.8	108	1.78	0.57	3.8	3.93	0.32	1	41
2970875	Female	96.3	21	30.7	115	1.15	0.83	4.1	3.53	0.72		40
2970887	Female	69.5	27	25.5	108	1.86	0.72	4.6	3.76	0.39	3	38
2970894	Female	66	31	21.3	115	1.38	1.1	5	2.47	0.8		34
2970904	Female	117.7	25	40.3	110	1.55	0.58	3.7	3.74	0.37		40
2970906	Female	67.6	24	26.1	110	1.53	1.05	5	3.99	0.69		43
2970914	Female	66.1	29	23.1	120	2.22	0.48	4.5	3.31	0.22	1
2970916	Female	56.3	34	20.4	104	1.57	0.94	5.3	3.17	0.6	1	39
2970920	Female	70	31	22.9	102	1.93	0.75	5	3.3	0.39	1	40
2970935	Female	56.5	23	20.8	110	1.65	0.59	3.8	3.25	0.36	1	38
2970937	Female	63.1	31	25	120	1.99	0.59	5	3.57	0.3	3	40
2970938	Female	54.9	31	20.7	98	1.76	1.22	7	3.77	0.69		40
2970951	Female	58.1	34	23.3	115	1.71	1	5.5	3.26	0.58	3	39
2970952	Female	50.4	36	17.9	110	1.29	0.71	4.6	3.34	0.55	3	40
2970958	Female	54.2	37	20.4	110	1.35	0.83	4.5	3.43	0.61	1	39
2970971	Female	52.5	27	20	118	1.36	0.91	4.8	3.18	0.67		40
2970976	Female	69.7	41	23.3	115	1.08		2.5	4.13			40
2970978	Female	64.6	21	23.7	105	1.82	0.8	5	3.13	0.44		39
2970990	Female	58.3	21	20.4	110	1.5	1.02	5.1	3.26	0.68		39
2970995	Female	63.1	34	23.2	128	1.6	0.53	3.9	3.05	0.33	3	38
2970998	Female	72.4	34	25.3	110	1.56	1.03	5.6	3.35	0.66	1	42
2971001	Female	61.3	34	21.2	110	1.81	0.63	4	3.03	0.35	1	39
2971005	Female	53.5	30	19.4	100	1.97	1.02	5.9	2.96	0.52	2	40
2971007	Female	64.2	30	21.7	116	1.83	0.61	4.7	3.44	0.33		39
2971009	Female	60.3	23	21.1	118	1.85	0.48	4.1	3.71	0.26		39
2971017	Female	81.9	21	25.6	110	1.54	0.54	3.7	3.82	0.35	1	42
2971019	Female	72.3	36	26.9	102	1.58	0.7	4.2	3.06	0.44	3	40
2971035	Female	62.4	35	24.4	120	1.41	0.98	5.2	3.77	0.7	3	41
2971036	Female	55	27	18.6	118	2.3	0.6	4.3	4.12	0.26		41
2971039	Female	64.2	40	24.2	110	1.45	0.9	5.1	3.09	0.62	3	40
2971045	Female	52.1	27	20.1	96	1.96	0.52	3.9	4.26	0.27	1	42
2971048	Female	60.1	28	20.3	120	1.95	1.03	6.2	4.1	0.53		39
2971051	Female	65.8	19	22.5	115	1.55	0.61	3.9	3.52	0.39		40
2971056	Female	53.3	22	19.6	110	1.51	0.75	3.8	3.21	0.5		40
2971062	Female	58.8	39	21.9	110	1.05	0.72	3.4	2.97	0.69		39
2971064	Female	71.7	31	23.7	104	1.51	0.7	4.2	3.94	0.46	1	42
2971068	Female	67.7	29	26.1	100	1.57	0.76	4.8	3.64	0.48	1	39
2971080	Female	65.1	27	22.3	105	1.49	1.06	5	3.74	0.71		40
2971090	Female	71	31	25.5	110	1.85	1.22	6.3	3.56	0.66	1	40
2971094	Female	59.9	27	20.2	112	1.3	0.68	3.2	3.53	0.52	1	40
2971098	Female	63	23	25.6	120	1.69	1	5.3	3.46	0.59	3	40
2971099	Female	65.9	42	20.6	105	2.08	0.59	4.8	3.13	0.28	3	42
2971100	Female	66.3	38	24.4	122	1.55	0.61	4.4	3.19	0.39		38
2971109	Female	61.2	24	22.2	105	2.15	0.62	4.2	3.41	0.29		39
2971115	Female	65.2	34	22.3	115	1.73	0.76	4.6	3.78	0.44	3	41
2971119	Female	56.2	22	20.6	115	1.51	0.51	3.1	3.8	0.34		41
2971120	Female	55.8	26	24.8	106	1.74	0.98	5.6	3.08	0.56		40
2971131	Female	64.3	27	24.5	122	1.49	0.9	4.9	3.81	0.6		42
2971155	Female	64.3	40	18.6	125	1.73	0.82	4.6	1.59	0.47		25
2971160	Female	62.9	19	22.6	108	1.12	0.58	2.8	3.94	0.52	3	42
2971180	Female	58.3	23	18.8	105	1.44	0.64	4.1	3.18	0.44		40
2971182	Female	59.7	30	21.4	110	1.81	0.67	4	3.42	0.37		41
2971189	Female	59.3	38	18.9	120	1.83	0.74	4.8	4.07	0.4		41
2971190	Female	55.1	33	20.5	105	1.83	0.76	4.7	3.18	0.42	1	38
2971197	Female	88.6	35	29.3	120	1.36	0.8	4	3.13	0.59		40
2971201	Female	61.6	24	20.8	110	1.67	0.64	4.5	3.23	0.38		39
2971209	Female	66	23	19.3	120	1.68	0.91	5	3.82	0.54		41
2971212	Female	71.7	18	24.2	115	1.34	0.85	4.3	3.94	0.63	3	42
2971213	Female	51.4	36	21.1	120	1.91	0.73	5	2.91	0.38		42
2971222	Female	65	22	27.4	130	1.47	1.41	6.5	3.07	0.96	3	39
2971234	Female	68.8	34	21.7	120	1.64	0.66	4.3	3.7	0.4		38
2971250	Female	67.4	26	22.3	102	2.03	0.75	5.2	3.08	0.37		37
2971257	Female	86.2	28	30.5	120	1.75	0.56	3.9	3.15	0.32	1	38
2971265	Female	60.1	34	22.6	120	1.86	0.73	4.9	2.72	0.39	1	38
2971276	Female	57.9	22	21.5	118	2.05	0.74	4.3	3.46	0.36	1	39
2971278	Female	66.4	32	23.2	105	1.42	1.11	5.3	3.21	0.78	1	39
2971283	Female	62.7	24	20.9	110	1.24	0.75	3.8	2.98	0.6	1	40
2971290	Female	66.3	28	22.4	108	1.99	0.91	5.4	3.03	0.46		35
2971294	Female	52	34	21.4	115	1.78	0.47	4.5	2.64	0.26	1	38
2971304	Female	77.6	25	26.9	100	1.53	0.59	3.4	4.52	0.39	3	41
2971305	Female	58.1	24	20.1	118	1.69	0.63	4.1	3.84	0.37	1	40
2971308	Female	57.4	25	19.4	126	2.26	0.54	4.6	3.18	0.24	3	40
2971309	Female	69.2	29	23.1	105	1.92	0.91	5.6	3.62	0.47	1	40
2971311	Female	76.7	39	25.9	115	1.43	0.67	4	4.15	0.47		39
2971316	Female	91.1	32	27.8	108	1.37	0.84	4.2	3.62	0.61		40
2971317	Female	52	21	19.3	100	1.77	0.73	4.2	3.28	0.41		38
2971326	Female	79.7	23	26.3	112	1.79	0.96	5.3	4.08	0.54	1	40
2971335	Female	63.3	24	23.3	115	1.34	0.57	3.4	3.6	0.43	3	40
2971337	Female	69.7	23	25	118	1.79	0.92	4.8	2.96	0.51	1	41
2971358	Female	65.2	24	23.1	125	1.68	0.86	5	4.19	0.51	1	40
2971368	Female	54.8	38	19.4	106	2.13	0.83	6.1	3.11	0.39	3	40
2971372	Female	68.8	41	24.7	105	1.61	0.91	5.4	3.99	0.57		42
2971375	Female	81.2	20	24.2	104	1.63	0.62	4	4.45	0.38		40
2971381	Female	64.5	25	20.6	100	1.86	0.39	3.5	3.4	0.21		39
2971382	Female	49.9	31	18.3	105	1.55	0.97	5.3	2.1	0.63	3	34
2971387	Female	52	35	16.6	100	1.77	0.71	4.4	3.4	0.4	1	41
2971403	Female	55.4	22	19.2	98	2.3	0.88	5.3	4.25	0.38		40
2971413	Female	61.3	24	22.8	110	1.23	0.84	4.4	3.88	0.68	3	40
2971418	Female	72.8	29	24.3	92	2.05	0.72	4.7	2.77	0.35		35
2971430	Female	68.4	21	22.3	95	1.38	0.68	4.1	3.65	0.49	3	37
2971431	Female	57.3	33	20.8	98	1.7	0.53	4	3.68	0.31	1	40
2971443	Female	61.9	29	23.3	110	2.26	0.82	5.4	4.02	0.36	1	40
2971445	Female	64.6	36	22.6	112	1.73	0.69	4.4	3.41	0.4	1	39
2971477	Female	63.7	42	22	122	1.57	0.63	4.4	3.15	0.4	3	41
2971482	Female	68.1	36	25	130	1.75	0.88	4.8	2.03	0.5		36
2971483	Female	54	36	19.4	103	1.59	1.01	5.1	3.13	0.64	3	40
2971484	Female	79.4	42	27.8	110	1.57	0.9	4.6	3.64	0.57		40
2971495	Female	75	32	25.4	120	1.33	0.81	3.9	3.59	0.61	1
2971506	Female	59.5	34	21.1	105	1.67	0.69	4.1	4.14	0.41	3	41
2971509	Female	58.6	20	20.5	110	1.67	0.53	3.6	3.32	0.32	1	39
2971510	Female	58.1	26	19.9	105	1.61	0.65	4	3.11	0.4	1	41
2971542	Female	60.3	26	22.4	118	1.58	0.99	5.5	2.57	0.63		40
2971544	Female	69.8	34	23.1	118	1.61	0.67	4	3.56	0.42	1	40
2971546	Female	54.9	24	18.6	100	1.59	0.69	4	3.64	0.43	3	41
2971549	Female	66.3	25	21.6	120	1.91	0.72	4.4	4.16	0.38	1	41
2971558	Female	62.4	28	21.8	100	1.77	0.6	4	3.1	0.34	1	39
2971566	Female	61.7	19	22.4	108	1.3	0.84	4.7	3.24	0.65		39
2971582	Female	58.2	18	22.7	120	1.21	0.73	3.7	3.5	0.6		40
2971587	Female	67.6	34	23.4	110	1.73	1	5	3.89	0.58	1	43
2971588	Female	63.1	31	25.9	120	1.71	0.73	4.5	3.02	0.43	1	40
2971599	Female	74.1	23	24.5	115	1.63	0.72	4.4	3.64	0.44		39
2971600	Female	61.6	25	21.8	108	1.44	0.76	3.8	3.18	0.53	3	37
2971601	Female	62.8	32	21.5	108	1.93	0.94	5	2.58	0.49	1	39
2971626	Female	51.8	21	18.1	110	1.47	0.6	3.5	3.24	0.41		39
2971630	Female	64.9	23	23	122	1.84	1.07	5.8	3.41	0.58	3	40
2971634	Female	61.3	18	19.8	105	1.71	0.59	4.1	4.32	0.35	1	42
2971652	Female	65.6	23	21.9	120	1.54	0.83	4.5	3.4	0.54	1	38
2971654	Female	58.5	27	20.2	96	1.83	0.56	4.2	3	0.31	1	41
2971665	Female	64.7	38	22.9	120	2.02	1.05	5.6	3.25	0.52		40
2971673	Female	59.5	38	24.1	110	1.96	1.02	6	3.25	0.52	3	40
2971687	Female	54.8	27	17.9	110	1.96	0.67	5	3.3	0.34		39
2971706	Female	57.1	32	18.9	90	1.52	0.85	4.1	3.31	0.56	3	39
2971709	Female	62.9	33	20.5	125	2.16	0.56	4.6	2.9	0.26	1	40
2971712	Female	80.5	34	26	100	2.24	0.74	5	3.74	0.33		41
2971715	Female	64.5	27	24.6	100	1.84	0.68	4.3	3.65	0.37	3	39
2971726	Female	55.5	23	22.2	100	1.47	0.6	3.6	3.21	0.41		36
2971739	Female	70.3	21	26.1	122	1.06	0.67	3.6	3.78	0.63	1	40
2971748	Female	56.8	24	20.9	118	1.71	0.76	4.4	3	0.44	3	42
2971761	Female	85.5	35	27.9	115	1.48	0.93	5.3	3.91	0.63		40
2971765	Female	67	26	22.4	115	1.61	0.94	5.3	3.89	0.58		40
2971770	Female	77.9	23	25.4	130	1.8	0.91	5	3.93	0.51	1	39
2971773	Female	68.3	38	25.1	108	1.35	0.76	4.6	3.4	0.56	3	42
2971778	Female	56.2	28	22.8	125	2.1	0.88	5.4	2.41	0.42		37
2971794	Female	61.4	30	21	104	1.29	0.45	2.9	2.46	0.35	3	38
2971801	Female	61.5	26	21.3	120	1.33	0.79	4.4	3.88	0.59		40
2971803	Female	52.1	32	21.1	102	1.49	0.87	5.2	3.19	0.58		39
2971810	Female	57.8	39	20.5	105	1.81	1.14	5.9	4.59	0.63	1	40
2971839	Female	64.9	23	22.2	100	1.88	0.71	4.3	3.92	0.38	1	39
2971846	Female	62.2	41	21.3	115	2	0.75	4.6	4.09	0.38	1	40
2971847	Female	76.5	26	27.4	105	1.44	1.12	5.5	3.64	0.78		40
2971854	Female	67.8	26	24	106	1.37	0.71	3.8	3.4	0.52	1	38
2971861	Female	61.5	26	22.1	118	1.52	0.79	4.2	4	0.52		39
2971871	Female	61.2	26	20.2	105	1.93	0.55	4.2	2.93	0.28		38
2971875	Female	51.9	35	19.3	122	1.68	0.88	5.4	4.25	0.52	3	40
2971876	Female	83.3	23	28.8	126	1.41	0.87	4.9	3.65	0.62		39
2971889	Female	52.4	29	20	110	1.67	0.87	5	1.66	0.52	3	34
2971890	Female	60.9	31	21.3	104	1.36	0.68	4.2	3.05	0.5		37
2971906	Female	49.4	20	19.1	105	1.48	1.02	4.3	3.4	0.69	1	40
2971914	Female	64.7	22	26.2	120	1.91	0.86	4.9	3.35	0.45		39
2971925	Female	70.9	32	24	120	1.47	0.56	3.8	3.08	0.38		40
2971943	Female	75.7	30	24.4	110	2.13	0.85	6.2	3.74	0.4		40
2971960	Female	71.3	33	24.1	114	1.75	0.79	4.3	3.52	0.45		40
2971971	Female	58.6	34	20.3	94	1.74	0.77	5	4.69	0.44	1	41
2971972	Female	65.9	23	22.8	100	1.79	0.94	6	3.3	0.53	1	39
2971983	Female	50.2	31	18.4	110	1.9	1.31	7.8	3.49	0.69		39
2971986	Female	60.4	38	19.9	110	1.72	1.1	5.8	3.41	0.64	3	39
2971993	Female	69.1	25	28.4	118	1.28	0.93	4.2	3.69	0.73	3	41
2971998	Female	68.5	28	23.2	115	1.58	0.7	4.5	3.31	0.44		39
2972005	Female	69	26	25.7	120	1.66	0.9	5	3.04	0.54		37
2972008	Female	59.6	28	20.9	108	1.66	0.8	4.7	3.2	0.48	3	38
2972020	Female	69.3	32	26.4	105	1.37	0.83	4.4	3.7	0.61	1	41
2972024	Female	50.4	43	21.5	110	1.68	0.83	4.7	2.84	0.49	1	37
2972025	Female	56.1	25	19.4	110	1.57	0.89	4.8	2.15	0.57		37
2972026	Female	75.7	28	23.1	140	1.41	0.87	4.5	3.69	0.62		39
2972030	Female	63.8	25	22.9	123	1.67	0.66	3.6	3.71	0.4		40
2972031	Female	47.6	27	18.4	110	2.29	0.8	4.9	2.45	0.35		39
2972033	Female	66.2	32	23.5	130	1.59	0.72	4.3	4	0.45	1	40
2972043	Female	64.4	37	19.4	110	1.6	0.84	4.2	3.39	0.52		38
2972046	Female	66.4	28	21.2	122	1.64	0.64	4	4.42	0.39	3	42
2972047	Female	68.3	21	23.6	96	1.72	0.87	5	3.97	0.51	3	40
2972052	Female	55.5	28	21.1	118	2.2	0.6	4.1	2.38	0.27		38
2972071	Female	65.5	28	22.7	106	1.91	1.4	7.7	4.29	0.73	3	41
2972072	Female	61.6	32	22.1	105	1.44	0.8	4.6	3.3	0.56		40
2972088	Female	79.7	36	26.9	96	1.34	0.89	4.7	3.72	0.66	1	42
2972100	Female	49.9	22	19.5	106	1.94	0.89	4.8	1.81	0.46	3	38
2972103	Female	54.6	29	19.1	100	1.26	0.56	2.9	3.9	0.44	1	40
2972105	Female	63.1	31	21.3	104	1.49	0.75	3.9	3.26	0.5	3	39
2972121	Female	62.2	28	21.5	100	1.83	0.57	4.5	2.74	0.31	1	38
2972125	Female	58.3	25	20.2	120	1.93	0.58	4.5	3.73	0.3		41
2972173	Female	75.3	28	24.9	110	2.26	0.97	7	3.8	0.43	1	39
2972179	Female	70.9	26	25.4	100	1.82	0.74	4.5	4.72	0.41		41
2972198	Female	74.6	27	24.9	120	1.9	0.97	5.3	3	0.51	3	40
2972212	Female	61.4	26	20	95	1.66	0.68	4.3	4.07	0.41	3	40
2972218	Female	59.1	24	22.8	110	1.44	1.18	5.6	3.55	0.82	3	39
2972225	Female	62.9	30	21.3	110	1.81	0.74	4.6	3.52	0.41		38
2972228	Female	61.4	21	23.1	112	1.8	0.51	3.7	3.37	0.28		39
2972237	Female	87.5	37	30.3	130	1.58	1.06	5.5	3	0.67	1	41
2972242	Female	58.4	23	18.9	102	1.98	0.67	4.3	3.58	0.34	3	40
2972246	Female	73.7	24	24.6	110	1.28	0.59	3.2	3.83	0.46	3	41
2972249	Female	53.8	20	21	105	1.59	0.96	4.8	3.43	0.6		40
2972250	Female	54.4	22	19.7	98	2.5	0.86	5.1	3.77	0.34		39
2972256	Female	52.6	25	19.3	100	1.54	0.98	5.5	3.45	0.64	3	40
2972258	Female	62.7	30	23.6	125	1.92	0.65	4.8	3.3	0.34		36
2972267	Female	51.9	35	18.4	108	1.5	0.9	4.9	3.36	0.6		40
2972271	Female	94.3	31	36.4	110	1.34	0.81	4.3	3.61	0.6	3	39
2972282	Female	60.5	19	20.9	104	1.46	0.54	3.6	3.68	0.37		40
2972289	Female	60.2	26	22.9	110	1.48	0.65	4	3.95	0.44	1	38
2972292	Female	54	20	21.4	110	1.38	0.78	3.7	4.05	0.57	3	40
2972293	Female	58.3	31	20.2	118	2.23	0.8	5.4	3.9	0.36	3	41
2972300	Female	81.3	32	25.7	110	1.59	0.74	4.4	3.2	0.47	3	40
2972306	Female	64.5	24	21.1	120	2.23	0.72	4.4	3.66	0.32		40
2972313	Female	63.4	21	21.4	116	1.37	0.6	3.6	4.01	0.44		40
2972332	Female	66.7	31	23.4	122	1.64	0.85	5.3	3.83	0.52	1	41
2972338	Female	59.3	31	19.8	115	1.84	0.71	4	3.73	0.39		40
2972346	Female	59.2	34	21.5	102	1.74	0.85	5	3.75	0.49	1	40
2972350	Female	56.9	31	22.5	92	1.73	0.67	4.3	2.8	0.39	1	39
2972357	Female	51.9	27	18.8	95	2.15	0.94	6	3.67	0.44	1	38
2972359	Female	67.3	31	24.1	110	1.45	0.88	4.8	3.56	0.61	3	39
2972365	Female	62.3	23	22.1	118	1.89	0.72	4.7	3.11	0.38		38
2972368	Female	75.4	27	26.7	105	1.47	0.65	4.3	3.88	0.44	1	41
2972393	Female	59.5	40	22.7	115	1.64	0.7	3.8	3.14	0.43	1	39
2972396	Female	67.4	21	22.8	110	1.65	0.82	4.9	3.45	0.5		39
2972414	Female	65.1	35	23.3	110	1.64	0.74	4.3	3.76	0.45	1	40
2972415	Female	67.8	28	24.9	110	1.36	0.75	4.4	3.69	0.55	1	40
2972426	Female	54.1	30	20.4	110	1.43	0.73	4.2	3.74	0.51	1	36
2972429	Female	69.7	29	21	118	1.65	0.77	4.9	3.45	0.47	3	37
2972430	Female	66.4	20	21.4	140	1.97	0.68	4.2	3.84	0.35		39
2972452	Female	66.3	18	22.9	118	1.35	0.48	3.1	3.83	0.36	1	43
2972462	Female	62.6	34	20.4	105	1.4	0.48	3.2	3.23	0.34		40
2972464	Female	49.1	26	17	100	1.91	0.7	4.5	3.01	0.37	1	40
2972470	Female	60.1	29	20.8	110	1.64	0.7	4.2	3.53	0.43		38
2972473	Female	68.3	29	22.6	116	1.42	1.07	5.2	3.38	0.75	1	39
2972488	Female	58.8	21	20.3	92	1.25	0.72	4	4.04	0.58	3	40
2972494	Female	65.6	23	21.9	98	1.87	1.07	6.2	4.46	0.57		41
2972503	Female	58.9	31	21.4	110	1.68	0.84	5.1	3.99	0.5	1	40
2972517	Female	50.6	23	18.8	110	1.46	0.65	3.6	3.08	0.45		40
2972518	Female	61.3	31	20.7	104	1.87	0.62	4.3	3.3	0.33	1	41
2972537	Female	74.9	22	25.6	105	1.97	1.09	6.7	3.98	0.55		41
2972540	Female	59.6	34	21.4	120	1.68	0.58	3.9	3.15	0.35	1	40
2972541	Female	60.9	21	20.1	115	2.38	0.62	4.5	3.18	0.26		39
2972542	Female	68.5	23	24.9	125	1.94	0.86	5.6	2.84	0.44	3	38
2972544	Female	66.7	20	27.4	90	1.6	0.96	5.7	4.23	0.6	1	41
2972547	Female	52.5	23	19.5	90	1.68	0.49	3.6	3.75	0.29		40
2972549	Female	64.7	34	21.6	105	1.34	0.84	4	3.5	0.63	1	41
2972556	Female	61.3	29	21.7	105	1.93	0.91	5.6	3.65	0.47	3	38
2972560	Female	53.6	31	20.7	98	1.82	0.86	5	4.23	0.47	3	42
2972563	Female	48.1	29	17.2	114	1.85	0.87	5.4	3.77	0.47	1	39
2972565	Female	67.2	36	23.3	110	1.52	0.67	3.9	3.26	0.44		40
2972580	Female	47.8	35	17.3	90	2.18	1.07	6.7	3.39	0.49		38
2972584	Female	76.2	19	25.2	128	1.44	0.8	4.6	3.87	0.56	1	39
2972593	Female	53.8	37	20	110	1.44	0.83	4.5	2.53	0.58		38
2972598	Female	70.4	36	23.8	92	1.83	0.85	5	2.49	0.46	1	37
2972601	Female	54.6	29	22.4	105	1.43	0.76	3.8	3	0.53	3	40
2972614	Female	52.7	37	19.4	120	1.69	0.96	5.2	3.66	0.57	1	39
2972627	Female	59.7	37	21.4	110	2.19	0.62	4.8	2.8	0.28	1	38
2972630	Female	56.5	35	19.6	100	1.42	0.63	3.8	3.83	0.44	3	40
2972636	Female	60.7	39	21	100	1.66	0.89	5.8	3.58	0.54	1	40
2972638	Female	68.9	41	26.6	118	1.65	1.14	5.8	3.26	0.69		39
2972642	Female	59.8	28	22.2	100	1.51	0.65	4.1	2.9	0.43		41
2972650	Female	63.8	23	22.9	110	1.47	0.84	4.6	3.75	0.57		39
2972655	Female	52.7	21	19.1	115	1.72	0.94	5.4	3.78	0.55		40
2972662	Female	63.7	31	24.3	118	2.08	0.74	5.2	3.5	0.36		41
2972667	Female	56.7	26	20.3	110	1.71	0.85	5.3	3.6	0.5	1	39
2972670	Female	69.4	40	23.2	110	1.57	0.65	4.8	4	0.41	1	41
2972672	Female	57.5	26	20.1	102	1.75	0.66	3.6	3.98	0.38	3	41
2972676	Female	55.1	34	21.3	108	1.65	0.61	4	3.22	0.37	1	41
2972683	Female	66.9	31	22.6	104	1.89	0.79	4.6	3.29	0.42	3	39
2972692	Female	60.8	24	22.3	115	2.03	0.76	4.7	3.41	0.37	3	40
2972697	Female	74.1	34	27.2	118	1.43	0.89	4.8	2.58	0.62	1	36
2972705	Female	70.4	27	22.7	100	1.56	0.41	2.9	3.86	0.26	1	36
2972714	Female	61	40	23.2	110	1.61	0.73	4.3	3.61	0.45		40
2972715	Female	63.9	37	20.9	110	1.4	0.53	3.4	3.24	0.38	1	41
2972727	Female	60.9	23	19.9	106	1.44	0.68	3.8	4.01	0.47		40
2972739	Female	52.6	25	18.2	95	1.92	0.82	4.7	3.35	0.43		38
2972747	Female	53.9	21	19.1	100	1.86	0.86	4.3	4.05	0.46		39
2972751	Female	64.4	34	25.8	110	1.75	0.78	5.5	3.59	0.45		39
2972758	Female	54.2	37	20.7	110	1.73	0.71	4.7	3.7	0.41		41
2972760	Female	52.4	18	19.2	95	1.7	1.1	6.2	3.95	0.65		42
2972764	Female	61.9	30	19.5	110	1.51	0.57	3.5	3.4	0.38	3	39
2972770	Female	59.4	25	21.6	110	1.18	0.73	3.4	3.36	0.62		40
2972774	Female	49.9	30	17.9	125	1.58	0.54	3.1	3.5	0.34	1	41
2972775	Female	90.9	25	29.7	110	2.11	0.98	5.4	3.58	0.46	1	40
2972776	Female	60	28	20	110	2.08	0.86	5.4	3.28	0.41	1	39
2972779	Female	71.3	29	25.3	106	1.79	0.57	4.4	3.35	0.32		40
2972780	Female	63.3	22	23.3	100	2.31	0.86	5.7	3.59	0.37		39
2972783	Female	53.9	30	19.6	116	1.68	0.73	4.4	3.64	0.43		41
2972796	Female	78.5	42	27.5	110	2.09	0.95	5.9	2.96	0.45		38
2972803	Female	52.3	34	19	110	1.77	0.82	4.9	3.65	0.46		39
2972816	Female	57.7	26	22	116	1.42	0.47	3.2	3.13	0.33		41
2972831	Female	64.6	18	23.2	108	1.36	0.94	4.7	3.33	0.69		39
2972832	Female	63.2	33	25.3	102	1.52	0.65	4.2	3.09	0.43	1	39
2972835	Female	54.3	39	21.5	115	1.84	0.79	4.7	3.9	0.43	1	40
2972836	Female	57.6	31	21.2	128	1.88	0.84	5.5	3.32	0.45		40
2972842	Female	58.7	28	19.6	102	1.93	0.77	4.3	3.72	0.4	3	40
2972861	Female	76	21	27.6	110	1.39	0.89	4.8	3.72	0.64	3	38
2972864	Female	53.9	26	18.2	120	2.18	0.68	5.3	1.86	0.31	3	34
2972865	Female	66.9	18	22.1	105	1.12	0.54	3.4	3.56	0.48		40
2972868	Female	100.3	33	31.3	108	1.34	0.79	4.3	3.66	0.59	1	38
2972870	Female	47.8	33	17.3	100	1.6	0.64	4.3	2.62	0.4	1	40
2972873	Female	73.1	41	25.3	120	1.68	0.61	4.3	3.41	0.36		40
2972893	Female	71.8	32	23.7	118	1.55	0.59	3.8	3.75	0.38	3	41
2972894	Female	65	41	21.5	130	1.53	0.95	5.4	3.97	0.62	3	40
2972903	Female	69.6	27	23.5	110	1.82	0.75	4.4	4.06	0.41		40
2972904	Female	62.9	26	21.3	100	1.78	0.7	4.8	4.64	0.39	3	38
2972911	Female	61.1	36	21.6	125	1.68	0.82	5.1	3.87	0.49		41
2972912	Female	64.9	34	23.3	106	1.47	0.57	3.3	3.21	0.39	1	40
2972917	Female	59.2	24	22.3	120	1.44	0.62	3.6	3.24	0.43	1	36
2972918	Female	66.6	29	22.5	102	1.32	0.86	3.7	3.65	0.65	3	40
2972919	Female	76.9	40	25.4	120	1.74	0.61	4.2	3.96	0.35		40
2972920	Female	65.1	37	22	120	1.64	0.63	4.4	3.35	0.38		39
2972924	Female	67.4	19	26.3	115	1.9	0.71	4.1	3.45	0.37		42
2972929	Female	54.6	28	20.8	106	1.43	0.71	3.5	4	0.5	3	41
2972931	Female	65.4	33	20.9	115	1.66	0.84	4.8	3.47	0.51		42
2972935	Female	58	20	19.8	110	1.64	0.87	4.1	3.35	0.53	3	39
2972940	Female	55.3	41	18.9	125	2.12	0.5	4.3	3.11	0.24	3	39
2972944	Female	51	35	19.9	94	1.72	0.72	4.8	2.85	0.42	3	40
2972945	Female	53.9	23	18.9	104	1.77	0.6	4.3	3.4	0.34	1	38
2972950	Female	63.1	34	21.6	106	1.69	1.02	5.7	3.94	0.6		41
2972951	Female	71.4	37	27.2	90	1.32	0.98	4.6	3.21	0.74	3	42
2972952	Female	61.7	37	21.3	100	1.69	0.92	4.9	4.02	0.54	3	40
2972953	Female	61.6	22	19.4	100	1.63	0.67	4.3	3.81	0.41	1	41
2972958	Female	62.1	24	23.1	108	1.52	0.9	5.2	2.29	0.59		34
2972967	Female	59	22	20.9	100	1.74	0.46	3.4	3.54	0.26	1	41
2972969	Female	57	29	23.1	100	1.67	0.57	3.9	3.3	0.34	1	40
2972975	Female	51.7	27	18.5	115	1.41	0.59	3.9	3.12	0.42	1	39
2972979	Female	68	23	24.1	110	1.77	0.62	4.1	3.8	0.35	3	41
2972982	Female	65.5	31	21.9	114	1.6	0.69	4.5	3.62	0.43		41
2972997	Female	72.9	29	24.9	134	1.54	0.6	3.9	3.53	0.39	1	40
2973001	Female	53.4	29	20.9	92	1.36	0.79	3.9	3.26	0.58	3	40
2973010	Female	49.2	27	19.5	90	1.28	0.83	4.4	3.48	0.65	3	39
2973012	Female	60.2	20	21.3	96	1.82	0.75	4.6	1.08	0.41	3	26
2973027	Female	62	20	20.5	118	1.26	0.63	3.5	3.46	0.5	1	39
2973056	Female	63.1	37	22.9	90	1.84	1.17	5.6	4.02	0.64	1	41
2973059	Female	62.4	35	25	114	1.26	1.26	6	4.16	1	1	43
2973084	Female	58.7	23	22.4	125	1.34	0.96	4.9	3.22	0.72		39
2973086	Female	64	33	23.5	122	1.95	0.39	4.2	3.17	0.2		42
2973097	Female	67.7	29	21.4	122	2.45	0.85	5.8	3.33	0.35		39
2973102	Female	68.8	32	24.4	112	1.51	0.9	4.9	3.35	0.6	1	40
2973107	Female	55.1	24	20.2	100	1.99	0.54	4.1	2.77	0.27	3	41
2973112	Female	66.4	30	24.4	110	1.76	0.84	5.3	3.6	0.48	3	41
2973113	Female	51.6	23	17.9	110	2.37	0.58	4.8	3.34	0.24		40
2973129	Female	78.1	35	27.7	100	1.46	0.49	3.6	3.4	0.34	2	36
2973130	Female	63.7	25	21.5	115	1.42	0.67	3.9	3.29	0.47	1	39
2973152	Female	74	31	24.7	104	1.89	0.79	4.8	3.45	0.42	1	41
2973180	Female	58.6	29	20.5	112	1.78	0.51	3.2	2.74	0.29		38
2973183	Female	66.1	26	22.6	100	1.58	0.55	3.4	3.78	0.35		41
2973195	Female	68.1	26	24.7	120	1.51	0.57	3.6	3.75	0.38	3	41
2973200	Female	62.4	29	21.6	131	1.6	0.49	3.8	2.99	0.31		38
2973201	Female	71.3	26	24.4	100	1.79	0.91	5.3	3.01	0.51		41
2973203	Female	64.8	23	22.4	110	1.9	0.48	3.5	3.28	0.25		40
2973207	Female	70.7	21	28.7	110	1.45	1.03	5.5	3.44	0.71		41
2973220	Female	67.2	30	21.7	110	1.34	0.68	3.6	3.95	0.51	3	39
2973221	Female	65.8	33	21.5	120	1.77	0.65	4.5	3.01	0.37	3	39
2973227	Female	54.8	21	20.4	94	1.29	0.48	3.2	3.72	0.37		41
2973231	Female	62.6	25	20.7	105	1.71	0.36	3.3	3.73	0.21		40
2973238	Female	65.3	31	22.1	118	1.48	0.76	4.7	3.78	0.51		41
2973243	Female	74	36	24.7	122	1.66	0.63	4	2.61	0.38	3	32
2973245	Female	56.1	20	21.1	122	1.46	0.72	4.2	3.66	0.49	1	38
2973246	Female	66.4	24	25	115	1.45	0.59	3.7	2.76	0.41	1	39
2973251	Female	67.2	41	24.7	110	1.89	0.75	5	3.34	0.4		39
2973256	Female	69.3	40	24.3	110	1.46	0.82	4.2	3.3	0.56		40
2973266	Female	61.8	37	20.9	100	1.42	0.88	4.8	3.08	0.62		41
2973271	Female	67.5	22	21.5	110	2.27	0.78	5.1	2.25	0.34		38
2973281	Female	65.7	22	21	118	2.09	1.36	6.9	4.24	0.65	3	41
2973284	Female	52.2	26	18.7	100	2.41	0.63	4.5	3.51	0.26		38
2973285	Female	102	31	36.1	128	1.69	1.23	5.6	3.28	0.73		41
2973297	Female	72	32	28.5	110	1.2	1.18	5.5	2.96	0.98	1	41
2973302	Female	55.7	24	19.7	100	1.55	0.57	3.7	3.7	0.37	3	38
2973303	Female	63.1	34	20.6	120	1.82	0.86	5	3.67	0.47	3	41
2973317	Female	53.4	36	20.9	100	1.71	0.86	5	3.38	0.5	1	43
2973319	Female	71.8	43	26.1	108	1.63	0.8	4.9	3.53	0.49	1	40
2973328	Female	63	37	20.8	120	1.88	0.99	5.8	3.42	0.53	1	39
2973344	Female	62	27	22	102	2.01	0.82	5.2	3.58	0.41	1	42
2973345	Female	58.7	26	22.6	115	1.87	0.84	5	4.11	0.45		40
2973353	Female	78.7	29	24.8	110	1.78	0.88	5.6	4.11	0.49	3	40
2973357	Female	63.9	34	22.6	98	1.28	0.77	3.6	3.77	0.6		39
2973384	Female	52.9	25	21.7	112	1.52	1.04	5.1	3.62	0.68		39
2973393	Female	64	33	21.9	115	1.59	0.87	5.2	3.7	0.55	3	39
2973410	Female	79	40	28.3	130	1.57	2.12	11.2	3.52	1.35	1	37
2973411	Female	61.9	23	21.2	108	1.68	0.5	3.4	4.05	0.3		40
2973414	Female	68.8	22	26.9	115	1.4	0.74	4.3	3.06	0.53		38
2973437	Female	68.6	18	23.5	104	1.62	0.52	3.8	3.56	0.32		40
2973448	Female	92.8	36	33.3	136	1.49	1.11	6.1	3.78	0.74		40
2973449	Female	62.5	24	23	120	1.65	0.51	3.7	3.92	0.31	1	39
2973452	Female	72.5	32	25.1	125	1.46	0.59	3.7	3.48	0.4	1	40
2973485	Female	76.1	26	26.3	118	1.77	0.77	4.6	3.77	0.44	1	39
2973487	Female	67.9	23	24.3	120	1.97	0.91	5.7	2.55	0.46		40
2973493	Female	49.5	22	18.2	120	2.1	0.56	4.2	3.51	0.27	1	38
2973494	Female	49.3	37	20.5	120	1.78	0.94	6.2	3.39	0.53	1	41
2973495	Female	50.7	34	19.3	110	1.74	0.89	5	3.15	0.51		40
2973498	Female	59.7	28	19.3	110	1.99	1.14	5.9	3.28	0.57	1	37
2973502	Female	56.7	20	21.1	105	1.56	0.69	4	3.47	0.44		40
2973503	Female	76.7	23	24.8	104	1.36	0.66	4.2	3.37	0.49		39
2973504	Female	77.3	32	24.7	122	1.87	1.04	5.1	3.99	0.56	1	38
2973506	Female	63.2	18	20.9	110	1.52	0.8	4.6	3.37	0.53	3	39
2973509	Female	71.7	27	29.1	110	1.64	0.64	4.4	2.92	0.39	1	39
2973512	Female	65.3	27	23.7	104	1.58	0.65	4	2.69	0.41		37
2973515	Female	95.9	31	31.3	122	1.46	0.88	5	3.35	0.6		40
2973523	Female	60.9	30	24.4	120	1.57	0.78	4.4	3.56	0.5		39
2973525	Female	62.4	31	22.4	110	1.46	0.91	4.5	3.85	0.62	1	40
2973547	Female	62.2	29	26.2	110	1.56	0.73	4.1	2.96	0.47		39
2973552	Female	63.1	26	21.1	120	1.82	0.65	4.3	4.41	0.36	1	41
2973555	Female	60.5	23	20	110	1.57	0.67	4.2	4.09	0.43		38
2973559	Female	53.2	20	20.3	103	1.86	0.62	4.4	3.36	0.33		41
2973561	Female	60.2	29	20.6	116	1.58	0.55	4	3.64	0.35	1	39
2973564	Female	71.4	24	22.8	118	1.9	0.62	4.5	3.81	0.33		39
2973568	Female	68.2	24	22	120	1.75	0.74	4.7	3.95	0.42	3	37
2973569	Female	59.7	27	20.2	100	1.7	0.78	4.8	4.01	0.46	1	38
2973582	Female	59.2	23	20.7	100	1.45	0.59	3.8	3.36	0.41		41
2973587	Female	57.5	33	24.2	120	2.37	0.63	5.3	3.18	0.27	1	38
2973588	Female	57.2	42	23.5	118	1.35	0.94	4.6	2.75	0.7		39
2973597	Female	70	28	22.1	124	1.4	0.96	5	3.73	0.69	1	38
2973600	Female	67	38	21.4	108	2.2	0.97	5.9	3.83	0.44	1	42
2973613	Female	66.2	26	21.9	96	1.68	0.82	4.9	4.2	0.49	1	41
2973617	Female	76.9	31	27.2	130	1.62	0.66	4.2	3.82	0.41	1	41
2973626	Female	50.8	20	20.9	135	1.6	1.1	4.9	3.21	0.69	3	40
2973627	Female	71.9	34	24.3	108	1.45	0.85	4.7	3.55	0.59	1	38
2973628	Female	54.8	23	20.1	110	1.53	0.6	3.7	3.2	0.39	1	37
2973637	Female	60.6	22	20	110	2	0.67	5.1	3.27	0.34	1	40
2973639	Female	66.6	18	22.8	114	1.48	0.74	3.6	3.42	0.5		39
2973642	Female	53.1	31	19.7	92	1.38	0.64	3.6	3.13	0.46	1	41
2973647	Female	58	39	20.8	110	2	0.62	4.4	3.25	0.31		38
2973657	Female	56.9	24	20.6	110	1.49	0.68	4	3.06	0.46		38
2973660	Female	64.7	27	22.4	114	1.46	0.65	4.1	3.76	0.45		41
2973677	Female	55.5	35	19.2	125	1.65	1.32	6.5	3.9	0.8	3	40
2973680	Female	62.5	34	24.7	106	1.75	0.75	4.5	4.68	0.43	3	41
2973682	Female	66.1	33	21.1	100	1.73	0.48	3.2	3.61	0.28		40
2973694	Female	61.1	30	21.1	106	1.59	0.9	5.1	4.15	0.57	1	39
2973700	Female	91.3	20	32	108	1.27	0.84	3.9	3.48	0.66		39
2973710	Female	64	23	21.9	110	1.65	0.84	4.3	2.26	0.51		37
2973715	Female	62.7	33	21.2	105	1.53	0.71	4	1.95	0.46		39
2973716	Female	83.7	27	29.3	115	1.05	0.5	2.7	4.82	0.48	1	42
2973720	Female	56.2	31	20.6	100	1.66	0.87	4.7	3.06	0.52	1	40
2973732	Female	87.7	35	29.3	115	1.53	0.94	4.6	3.9	0.61		40
2973733	Female	57.5	22	21.9	110	1.76	0.49	3.7	2.36	0.28		33
2973747	Female	54.1	37	20.1	122	1.74	0.8	4.9	3.13	0.46	3	38
2973752	Female	65.5	33	22.4	115	1.45	0.56	3.5	3.29	0.39		39
2973762	Female	56	28	20.6	104	1.88	0.63	4.2	4.05	0.34	1	39
2973766	Female	54.6	30	20.3	120	2.17	1.11	5.8	3.12	0.51	1	37
2973773	Female	48.5	20	19.2	100	2.04	0.78	4.7	3.27	0.38		42
2973775	Female	78.8	24	26.3	115	1.59	0.61	3.6	2.59	0.38	1	38
2973788	Female	69.8	31	22.8	100	1.92	0.86	4.9	3.63	0.45	2	40
2973789	Female	63.9	23	24.3	110	1.83	0.78	4.2	3.72	0.43	3	40
2973794	Female	49	24	17.8	104	2.34	0.62	4.6	3.95	0.26	3	42
2973796	Female	101.2	33	33.4	110	1.23	0.78	4.1	2.98	0.63		40
2973803	Female	78.9	35	24.4	110	1.84	0.92	5.4	4.56	0.5	3	42
2973809	Female	60.2	33	21.6	106	1.7	0.52	3.7	3.7	0.31	3	41
2973816	Female	51.8	22	19.5	105	1.64	0.95	5	3.33	0.58		42
2973825	Female	55	25	18.2	120	1.16	0.95	4.1	3.71	0.82		40
2973828	Female	64.6	22	20.6	105	1.66	0.92	4.8	3.74	0.55		38
2973834	Female	66.6	28	22	108	1.93	0.73	4.4	3.6	0.38	1	39
2973850	Female	58.6	37	21	90	1.73	1.17	5.8	3.76	0.68	3	42
2973853	Female	53	27	20.2	106	1.47	0.5	3.1	3.38	0.34	3	39
2973854	Female	60	38	20.3	94	1.82	0.72	4.7	3.46	0.4		39
2973868	Female	46	19	15.9	108	1.35	0.55	3.4	3.41	0.41		41
2973875	Female	84.6	32	30	120	1.53	0.88	4.9	4.07	0.58	3	38
2973878	Female	54.4	30	21.8	115	1.84	0.66	4.6	3.72	0.36		38
2973882	Female	71.7	26	25.7	120	1.83	0.6	4.2	2.53	0.33	1	38
2973894	Female	63.3	35	24.7	115	1.29	0.97	5	3.4	0.75		39
2973896	Female	77	30	27.3	110	1.57	0.92	4.4	3.44	0.59	3	38
2973899	Female	77.8	33	24	108	1.49	0.93	5.3	2.97	0.62		36
2973900	Female	74.6	31	25.2	116	2.07	0.57	4.6	3.91	0.28	3	41
2973909	Female	62.7	30	23	118	2.18	0.84	5.8	4.16	0.39		40
2973910	Female	70.6	32	24.7	130	1.55	0.72	4.4	3.12	0.46	1	40
2973915	Female	97.9	37	32.3	94	1.54	0.84	4.2	4.04	0.55		40
2973919	Female	54.7	36	21.4	108	1.48	0.68	4.3	4.05	0.46	1	41
2973921	Female	49	33	20.1	110	1.06	0.53	3.1	3.49	0.5	1	40
2973925	Female	55.3	26	22.2	112	1.74	0.64	4.1	4.15	0.37	1	40
2973931	Female	56.8	27	20.1	110	2.52	0.5	5.2	3.39	0.2	1	41
2973933	Female	63.3	40	22.2	110	1.68	0.74	5.1	3.58	0.44	1	40
2973944	Female	50.8	25	19.1	100	2.23	0.92	5.4	3.46	0.41	1	41
2973947	Female	72	25	24.6	125	1.64	0.79	4.4	3.59	0.48		41
2973954	Female	63.7	35	23.1	118	1.63	0.94	5.2	3	0.58	3	37
2973957	Female	59.8	35	21.7	110	2.03	0.84	5.9	3.4	0.41		38
2973959	Female	60.8	32	21.5	118	1.67	0.64	5	2.76	0.38		38
2973967	Female	48.6	31	18.1	110	1.4	0.99	4.7	3.23	0.71		39
2973969	Female	56.1	22	17.9	92	2.18	0.99	5.7	3.89	0.45		40
2973989	Female	61.6	35	20.1	110	1.7	0.83	4.8	3.76	0.49		40
2973995	Female	60.3	24	21.6	100	1.58	0.67	4.1	3.07	0.42	1	39
2973996	Female	71.7	33	24.2	120	1.98	0.64	4.3	3.37	0.32	1	38
2974002	Female	67.4	26	23	110	1.98	0.55	4	3.82	0.28	1	39
2974005	Female	61.2	35	22.2	110	1.81	1.02	5.6	2.86	0.56	1	41
2974015	Female	63.1	24	21.3	100	1.32	0.69	4.1	3.19	0.52		38
2974032	Female	65	36	23	112	1.62	0.84	4.7	1.81	0.52		34
2974044	Female	62.9	24	22	100	1.45	0.69	4.1	3	0.48		35
2974047	Female	48.5	25	17.6	120	1.5	0.59	3.8	2.92	0.39	1	40
2974061	Female	68.5	34	24.3	100	1.35	0.6	3.6	3.4	0.44	1	39
2974077	Female	73.4	23	29.8	112	1.42	0.89	4.6	3.42	0.63		39
2974079	Female	48.7	37	18.1	102	1.69	1.05	5.5	4.02	0.62		40
2974087	Female	60.9	41	21.3	120	1.91	0.69	4	3.54	0.36	3	39
2974093	Female	71.3	21	23.3	112	1.35	0.61	3.5	2.79	0.45		40
2974095	Female	63.1	25	25	110	1.9	0.87	5	3.32	0.46		40
2974101	Female	53.2	34	20.8	106	1.3	1	4.8	3.38	0.77		41
2974102	Female	50.7	37	18.2	110	1.94	0.65	4.7	3.51	0.34		40
2974103	Female	52.2	28	20.6	100	1.84	0.54	4.2	2.89	0.29	1	39
2974119	Female	78.6	34	26.6	118	1.37	0.79	4.2	3.83	0.58	1	40
2974121	Female	74.4	23	27.3	120	2.06	0.78	5.2	3.45	0.38	1	38
2974123	Female	65.5	36	23.5	118	1.48	0.7	4.2	3.85	0.47	3	40
2974124	Female	60	29	22.3	102	1.43	0.67	3.8	4.21	0.47		41
2974126	Female	50.4	26	18.7	100	1.42	0.84	4.4	3.37	0.59	1	39
2974132	Female	55.2	41	20.8	110	1.36	0.95	5	3.64	0.7	1	41
2974140	Female	69.3	25	24.3	120	1.69	0.98	4.8	3.65	0.58	3	40
2974142	Female	53.3	26	21.4	110	1.74	0.89	5.3	3.27	0.51		39
2974160	Female	56.8	22	21.1	108	1.4	0.68	4.1	2.5	0.49	1	38
2974173	Female	68.2	19	26	120	1.7	0.72	4.7	2.76	0.42		37
2974181	Female	57.3	18	20.8	105	1.88	1.05	5.2	3.62	0.56	3	39
2974185	Female	59.7	36	21.2	100	1.64	0.49	3.2	2.89	0.3		39
2974206	Female	61.8	25	21.6	110	2.14	0.45	3.8	3.67	0.21		40
2974208	Female	65.8	30	23.6	110	1.66	0.95	5.2	3.78	0.57		39
2974225	Female	47.9	25	17.4	110	2.02	0.75	4.9	2.89	0.37		39
2974228	Female	94.3	25	33.4	106	1.29	1.01	4.6	2.34	0.78		38
2974241	Female	57.7	33	21.5	90	1.63	0.81	5.2	3.25	0.5	1	38
2974248	Female	65.6	38	25	100	1.27	0.97	4.6	2.48	0.76	3	41
2974249	Female	56.3	28	18.6	108	2.44	0.66	4.5	3.06	0.27	3	39
2974261	Female	48.5	29	18.9	102	1.69	0.66	4.3	3	0.39		37
2974267	Female	64.1	22	23.3	112	1.88	0.83	5	2.72	0.44	3	40
2974275	Female	51.8	24	18.1	105	1.52	0.56	4	4	0.37	3	39
2974313	Female	60.5	26	22	115	1.62	0.73	4.3	3.3	0.45	3	39
2974331	Female	77.2	43	25.5	118	1.7	0.45	3.8	2.97	0.26	3	38
2974335	Female	64.3	41	22	115	1.77	0.92	5.2	3.7	0.52	1	39
2974336	Female	69.2	26	23.7	110	1.4	1	5.2	3.75	0.71	1	40
2974346	Female	57.8	24	20.5	118	1.45	0.38	3.4	4.11	0.26	3	40
2974352	Female	57	27	22	122	1.89	0.99	5.4	3.67	0.52	1	41
2974363	Female	74.3	30	23.5	98	1.28	0.53	3.3	3.95	0.41	3	41
2974366	Female	63.9	21	23.5	110	1.42	0.7	4.2	3.7	0.49	1	40
2974370	Female	53.1	36	20.7	116	1.89	0.75	5.1	3.31	0.4	3	41
2974371	Female	56.9	29	19.2	105	1.64	0.73	4.2	3.3	0.45	1	39
2974372	Female	62.7	24	22.8	118	1.55	0.88	4.6	3.46	0.57	1	41
2974382	Female	63.4	31	23.6	102	1.86	0.83	4.6	3.92	0.45	1	40
2974383	Female	83	34	29.8	90	1.61	1.11	5.8	3.59	0.69		38
2974390	Female	62.3	37	22.1	110	1.32	0.92	4.4	3.03	0.7	1	39
2974391	Female	60.5	28	21.7	120	1.21	0.65	3.7	3.69	0.54	3	39
2974392	Female	78.6	28	25.7	116	1.45	0.71	4.2	3.87	0.49		38
2974398	Female	63.4	29	24.2	100	1.4	0.74	4.1	3.36	0.53		40
2974399	Female	68.9	26	24.4	118	1.56	0.72	4.7	3.12	0.46	1	38
2974407	Female	65.8	36	22.2	110	1.69	0.48	3.2	2.8	0.28	1	41
2974411	Female	60.9	38	22.4	116	1.71	0.86	5	2.97	0.5		39
2974432	Female	97.6	33	37.2	125	1.43	1.01	5.2	1.61	0.71		32
2974439	Female	76.4	36	24.7	112	1.52	1.46	7.6	3.85	0.96		41
2974442	Female	68.9	25	24.7	110	2.53	0.86	4.8	3.5	0.34	1	40
2974451	Female	84.3	22	25.7	110	1.29	0.66	4	3.6	0.51	3	39
2974461	Female	68.3	20	23.9	112	1.9	0.92	5	4.49	0.48	3	42
2974470	Female	54.1	24	19.2	106	1.85	0.93	5.4	2.97	0.5		35
2974472	Female	56	29	19.8	110	1.92	0.89	5.7	3.6	0.46	3	41
2974473	Female	57.6	39	20.4	112	1.7	0.87	5.1	3.41	0.51	3	41
2974477	Female	65.8	29	22.8	105	1.65	0.92	5	3.88	0.56	3	41
2974483	Female	69	25	24.2	110	1.43	0.83	4.6	3.09	0.58		40
2974486	Female	67.8	32	23.7	110	1.64	0.42	3.5	4.1	0.26	3	38
2974488	Female	66.8	26	22.1	110	2.69	0.56	4.7	3.65	0.21	3	37
2974503	Female	69.5	28	25.8	118	2.11	0.77	4.9	3.49	0.36	3	40
2974504	Female	72.4	20	23.9	110	1.94	0.67	4.2	3.1	0.35	3	39
2974513	Female	96.5	29	32.2	125	1.52	1.03	5.5	3.55	0.68		38
2974533	Female	54.9	25	19.9	120	1.55	0.55	4.4	3.73	0.35	1	41
2974534	Female	63.7	22	22.6	98	2.08	0.73	5.3	3.52	0.35	1	40
2974535	Female	53.6	37	19.5	120	1.67	0.85	5.4	3.81	0.51	3	41
2974547	Female	66.1	28	24	130	1.32	0.72	4.3	3.32	0.55		42
2974550	Female	102.5	27	34.2	100	1.62	1.33	6.4	3.76	0.82	1	40
2974564	Female	62.2	33	21	115	1.48	0.98	5.3	3.26	0.66		40
2974572	Female	62.6	27	24.5	118	1.73	0.57	3.4	3.17	0.33		38
2974580	Female	58.8	31	23	110	2.78	0.61	5.3	4.05	0.22		39
2974581	Female	78.5	30	26.2	128	1.23	0.79	4	3.72	0.64	1	39
2974584	Female	66.2	25	24.3	115	1.47	0.85	4.5	4.13	0.58	1	42
2974585	Female	66.1	29	23.1	110	1.59	0.62	3.8	3.33	0.39	3	40
2974586	Female	68.1	21	25	102	1.73	1.02	5.4	3.8	0.59	3	38
2974588	Female	60.3	38	23.3	115	1.29	0.8	4	3.08	0.62		40
2974591	Female	60.8	26	22.1	124	1.56	0.6	3.9	3.72	0.38	3	41
2974594	Female	69.1	31	24.5	118	1.51	0.54	3.4	3.54	0.36		38
2974595	Female	60.9	31	21.3	107	1.75	0.89	4.8	3.91	0.51		40
2974605	Female	64.6	25	24.3	102	1.62	0.73	4.3	3.87	0.45	1	39
2974609	Female	60.2	24	21.8	110	1.94	0.53	4	2.76	0.27		40
2974611	Female	59.8	27	19.3	95	1.96	0.76	5.2	3.62	0.39	3	41
2974612	Female	70.7	26	21.6	120	1.68	0.76	5	2.9	0.45	1	36
2974616	Female	61.1	24	20.9	105	1.55	0.76	4.3	2.97	0.49	3	40
2974626	Female	54.6	26	20.8	115	1.73	0.76	4.7	3.79	0.44	1	42
2974627	Female	70	24	26.7	105	1.72	1.07	5.8	3.4	0.62		38
2974635	Female	66.4	27	20.7	120	1.98	0.93	5.4	3.48	0.47	3	38
2974650	Female	63.7	35	24	120	1.99	0.71	5	3.77	0.36	1	41
2974652	Female	73.3	19	24.8	110	1.24	0.65	3.6	3.82	0.52		39
2974654	Female	53.8	38	20.2	98	1.49	0.58	3	3.12	0.39		41
2974660	Female	60.2	29	21.1	105	1.59	0.39	3.5	4.32	0.25	1	38
2974684	Female	61.4	19	23.1	110	1.76	1.05	5.2	2.72	0.6	3	37
2974685	Female	69.5	19	23.5	100	1.52	0.5	3.4	3.47	0.33		42
2974697	Female	64.9	21	21.4	120	1.67	0.84	4.3	3.41	0.5		39
2974714	Female	60.2	36	20.1	110	1.36	0.59	3.6	3.12	0.43	1	39
2974728	Female	65.3	27	21.6	120	2.51	0.88	5.4	3.19	0.35	3	40
2974733	Female	64	42	20.4	125	2.04	0.63	4.4	3.44	0.31		40
2974743	Female	65.3	29	22.9	110	1.64	0.65	4.2	3.76	0.4	3	39
2974750	Female	54	35	19.4	110	1.99	1	5.6	3.64	0.5	3	42
2974751	Female	64.3	26	20.8	105	1.51	0.47	3.6	4.42	0.31		41
2974757	Female	53.2	21	21.3	100	1.36	0.62	3.5	2.97	0.46	1	40
2974764	Female	57.7	31	20.2	100	1.5	0.56	3.8	3.67	0.37		40
2974766	Female	69.4	28	23.7	98	1.88	0.88	5.1	3.18	0.47	1	40
2974771	Female	70.6	32	25	100	1.46	0.71	4.1	3.75	0.49		41
2974775	Female	61.6	27	20.1	102	1.94	0.82	5.5	3.99	0.42	1	37
2974777	Female	62	36	23.3	100	1.68	0.98	4.9	3.25	0.58	1	41
2974778	Female	50.3	23	18	115	2.06	1.04	5.1	3	0.5		39
2974784	Female	61.1	21	20.9	95	1.37	0.62	3.9	3.24	0.45		41
2974807	Female	63.1	26	25.9	110	1.64	0.85	5.3	3.23	0.52	1	40
2974810	Female	59.8	39	21.2	120	1.51	1.13	5.6	3.28	0.75	1	40
2974811	Female	58.6	35	21.8	100	1.29	0.46	2.8	3.6	0.36	1	40
2974816	Female	63.4	35	23.3	115	1.31	0.91	5	3.3	0.69		39
2974820	Female	67	27	21.4	128	2.24	0.72	5.3	3.4	0.32		39
2974822	Female	64	26	21.6	120	1.59	0.91	4.5	3.26	0.57		40
2974858	Female	64.9	33	23.6	108	1.66	1.19	5.7	2.88	0.72	1	39
2974866	Female	92.2	38	36	114	1.52	1.45	7.1	2.98	0.95	1	41
2974869	Female	53.4	26	20.3	110	1.4	0.85	4.5	3.37	0.61		39
2974870	Female	50.4	22	20.7	110	1.39	0.99	5.1	2.84	0.71		41
2974874	Female	68.9	24	22.5	110	1.76	0.77	4.7	3.24	0.44	3	39
2974877	Female	63.4	25	23.6	110	1.96	0.6	4.6	3.69	0.31	1	39
2974883	Female	67.1	18	24.9	95	1.45	0.39	3	3.62	0.27		40
2974884	Female	64.6	23	23.4	100	1.41	0.78	4.4	4.12	0.55	1	42
2974906	Female	56.1	27	23.4	108	1.75	0.87	5.1	3.75	0.5		42
2974913	Female	67.8	27	24.3	120	1.42	0.74	4.4	3.54	0.52		39
2974915	Female	54	36	19.6	102	1.91	1.35	7.5	2.48	0.71	1	35
2974919	Female	62.9	29	25.2	125	1.54	0.9	5.1	3.65	0.58	3	43
2974938	Female	49.3	23	20.5	100	2.26	0.85	5.1	2.99	0.38		40
2974943	Female	65.3	21	22.3	110	1.56	0.81	4.4	3.89	0.52		40
2974946	Female	62.8	23	22	120	1.66	0.52	3.7	3.43	0.31		40
2974949	Female	71.1	28	25.5	110	1.63	0.73	3.9	3.28	0.45	1	40
2974954	Female	47.9	28	17.2	112	1.95	0.83	4.7	4.33	0.43	1	41
2974982	Female	78.7	29	25.7	112	1.58	0.8	4.5	3.08	0.51		40
2974986	Female	53.3	37	19.6	100	1.45	0.62	3.5	4.04	0.43	1	41
2974987	Female	63.4	25	20.9	104	2.26	0.72	4.6	3.59	0.32	1	39
2974993	Female	54.9	28	19.2	124	1.48	1.03	5.6	3.75	0.7		39
2974998	Female	63.5	36	23.6	104	1.74	0.95	5.4	3.63	0.55		41
2975006	Female	61.4	28	19	112	1.41	0.7	4	3.27	0.5		40
2975016	Female	62.7	22	21.2	110	1.34	0.87	4.4	2.3	0.65	2	35
2975021	Female	47.3	36	17.6	100	1.42	0.89	4.7	3.46	0.63	1	42
2975022	Female	62.6	34	20.9	100	1.53	0.79	4.4	3.68	0.52	1	39
2975023	Female	70.6	34	23.3	112	1.63	1.01	5.7	3.33	0.62	3	39
2975024	Female	59.2	35	18.9	115	1.89	0.56	4.6	3.49	0.3	1	39
2975025	Female	76.8	33	26.3	120	1.47	0.77	4.4	3.78	0.52	1	43
2975032	Female	56.6	24	18.7	105	1.89	1.02	5.8	3.81	0.54		40
2975044	Female	64.5	27	24	120	1.35	0.65	3.6	3.29	0.48	3	38
2975048	Female	64.6	23	22.4	90	1.68	0.76	4.7	2.73	0.45		38
2975070	Female	51.4	30	19.1	120	1.68	0.74	4.8	2.83	0.44	1	39
2975074	Female	61.7	22	22.1	122	1.52	0.86	4.2	3.53	0.57		40
2975075	Female	56.2	31	19.9	92	2.21	0.68	5.2	3.03	0.31		40
2975079	Female	63.6	26	19	122	1.66	0.66	4.2	3.59	0.4	3	40
2975086	Female	62	35	20	102	1.46	0.56	3.4	4	0.38	1	40
2975091	Female	47.5	23	18.6	120	1.56		2.8	3.09		1	40
2975095	Female	64.7	28	20.2	120	1.77	0.76	4.8	4.43	0.43	3	42
2975098	Female	72	22	23.2	100	1.43	0.54	3.5	3.75	0.38		37
2975099	Female	64.4	41	23.7	125	2.21	0.98	5.9	4	0.44		42
2975119	Female	60.3	31	21.4	115	1.32	0.65	3.8	2.85	0.49	1	35
2975125	Female	55	22	18.4	120	1.67	0.88	4.6	3.87	0.53	3	40
2975133	Female	54.4	23	20.5	100	1.74	0.68	4.4	3.01	0.39	1	41
2975142	Female	58	21	20.1	100	1.74	1.12	5.6	3.44	0.64	3	38
2975146	Female	67.7	31	20	105	1.67	0.55	3.2	3.76	0.33		40
2975149	Female	58.4	36	21.7	102	1.46	0.89	5.2	3.37	0.61	3	41
2975154	Female	66.7	25	21.5	110	1.88	0.83	4.6	3.9	0.44		42
2975162	Female	61.1	21	21.9	100	1.42	0.84	4.6	3.78	0.59		41
2975163	Female	61.9	26	21.2	104	1.75	0.83	5.4	3.5	0.47	1	40
2975169	Female	88.6	27	29.3	120	1.25	0.78	4	3.58	0.62	1	42
2975178	Female	56.7	24	17.7	90	2.68	0.89	6.2	4.03	0.33	1	41
2975189	Female	56.6	24	19.4	110	2.05	0.67	4.4	4.07	0.33	3	40
2975196	Female	64.8	27	24.7	100	1.39	1.03	5.3	3	0.74	1	41
2975212	Female	58.8	35	22.4	118	2.28	0.8	5.2	3.65	0.35	1	39
2975213	Female	82.5	29	29.2	104	1.85	0.78	5	4.52	0.42	1	41
2975215	Female	62	38	21	122	1.93	1	6.2	3.1	0.52	1	41
2975218	Female	61.5	36	20.1	106	2.28	0.96	6.5	3.32	0.42	1	39
2975227	Female	72.4	24	28.3	138	1.63		3.6	3.02			41
2975231	Female	65.2	18	22.8	125	1.53	0.85	4.7	3.92	0.56	3	39
2975234	Female	92.8	31	32.5	120	1.76	0.96	5.3	3.71	0.55	1	42
2975235	Female	65.8	32	24.2	96	1.75	0.94	4.1	3.28	0.54	3	39
2975247	Female	61.6	37	21.8	100	1.86	0.73	5.1	3.3	0.39	1	40
2975250	Female	62.4	27	20.1	106	1.65	0.43	3.6	2.95	0.26	1	41
2975256	Female	51.4	22	19.6	110	1.47	0.8	3.8	2.84	0.54		38
2975272	Female	70	28	23.9	135	1.89	0.91	5.3	2.62	0.48		37
2975273	Female	70.2	27	21.4	110	2.1	0.67	4.5	3.69	0.32	3	39
2975278	Female	54.6	25	19.6	100	1.97	0.88	5.4	3.61	0.45		39
2975283	Female	53.6	18	21.2	105	1.28	0.71	4.2	2.9	0.55	3	41
2975284	Female	60.7	36	21.3	98	1.85	0.84	4.5	2.66	0.45	1	39
2975285	Female	65.8	33	25.4	130	2.08	0.86	5.2	3.1	0.41	1	41
2975295	Female	66	27	20.6	90	1.17	0.76	4.1	3.75	0.65	3	40
2975303	Female	74.6	21	27.7	100	1.22	0.59	3.4	3.22	0.48	1	39
2975305	Female	78.2	32	27.7	110	1.64	0.88	4.9	3.72	0.54	1	42
2975310	Female	61.5	27	24	98	1.59	0.62	4	3.74	0.39	1	38
2975327	Female	61.4	21	20	122	1.28	0.96	4.6	4.28	0.75	3	41
2975328	Female	60.9	34	19.7	102	1.94	1.02	5.1	3.45	0.53		41
2975334	Female	76.4	40	28.1	110	1.4	0.65	3.4	3.18	0.46	3	43
2975350	Female	60.8	26	21.3	105	1.39	0.49	3.3	3.46	0.35		38
2975356	Female	72.7	34	24	115	2.48	0.62	4.6	4.05	0.25	3	40
2975358	Female	67.2	32	20.5	110	1.95	0.7	4.9	3.2	0.36	1	40
2975359	Female	62.3	34	19.9	110	1.83	0.66	4.8	3.9	0.36	1	40
2975362	Female	55.6	34	20.4	118	1.25	0.48	3.2	3.63	0.38	1
2975372	Female	63.9	28	21.9	130	1.62	0.66	4.4	4.04	0.41	1	40
2975386	Female	50.6	30	18.1	105	2.32	0.53	4.2	3.58	0.23		39
2975398	Female	87.9	24	26.8	100	1.82	0.71	4.6	4.09	0.39		38
2975400	Female	70.7	32	22.3	106	1.88	0.61	4	3.5	0.32	1	39
2975402	Female	64.9	31	21.9	120	1.48	0.72	4.2	3.1	0.49		36
2975417	Female	94.8	33	36.1	120	1.45	0.98	5.5	3.06	0.68	1	39
2975418	Female	61.6	23	19.2	100	1.68	0.84	4.9	3.89	0.5	1	40
2975419	Female	70.2	23	23.5	120	1.7	0.7	4.6	3.23	0.41		40
2975431	Female	55.3	29	20.1	115	2.16	0.69	4.7	3.05	0.32	1	42
2975432	Female	54.2	27	20.7	104	1.75	0.91	4.9	3.08	0.52		39
2975438	Female	80.4	27	28.8	110	1.39	0.76	5.1	3.12	0.55	3	38
2975439	Female	65.7	28	22.5	98	2.39	0.54	4.4	3.9	0.23	1	38
2975445	Female	61.8	22	23.3	100	1.96	0.75	4.8	2.87	0.38	1	40
2975447	Female	65.8	30	25.4	118	1.67	0.69	4	3.44	0.41	1	40
2975483	Female	74.5	30	23.3	100	1.82	0.68	4.4	3.32	0.37	1	41
2975495	Female	61	34	23.2	102	1.99	0.81	5	3.33	0.41	1	42
2975516	Female	63.3	22	23	94	1.62	0.72	4	3.92	0.44		39
2975517	Female	66.8	21	25.1	112	1.44	0.78	4.1	3.23	0.54	3	40
2975518	Female	62.5	37	23.2	100	1.39	0.94	5.2	3.77	0.68	1	42
2975535	Female	65.4	30	22.4	130	2	0.79	4.4	3.65	0.4	1	40
2975538	Female	63.9	21	20.6	110	2.01	0.76	4.4	3.64	0.38	3	40
2975540	Female	62.5	28	23.2	108	1.77	0.81	4.8	3.91	0.46	1	40
2975542	Female	58.2	23	20.9	110	1.53	0.89	4.7	3.38	0.58		40
2975546	Female	62.1	26	19.8	110	1.18	0.54	3	3.68	0.46	1	39
2975550	Female	66.3	36	22.7	120	2.18	0.62	4.4	3.45	0.28	1	40
2975559	Female	52.1	38	18.5	100	1.96	0.83	5.1	3.98	0.42		40
2975576	Female	90.6	24	29.9	105	1.25	0.96	5	4.08	0.77	3	40
2975578	Female	78.3	23	28.1	90	1.72	0.69	4.6	4.72	0.4	2	41
2975593	Female	58	19	22.4	100	2.11	0.98	5.3	3.48	0.46		39
2975599	Female	61.2	27	21.7	102	2.09	0.74	5	3.48	0.35	1	40
2975606	Female	67.3	28	23.6	118	2.09	0.66	4.2	3.38	0.32		38
2975607	Female	66.4	30	23	110	1.81	0.9	5.2	3.9	0.5	1	40
2975609	Female	64.6	39	24.6	110	2.15	0.89	5.9	3.07	0.41		39
2975617	Female	55	19	19.3	110	1.83	0.85	5	3.18	0.46	3	38
2975625	Female	56.7	24	21.3	108	1.32	0.68	4	3.76	0.52	3	39
2975627	Female	58.9	32	21.4	102	1.67	0.7	4.4	3.47	0.42	3	39
2975637	Female	53.2	29	20	90	2.28	0.91	5.6	3.63	0.4	3	40
2975652	Female	79.5	39	25.4	100	1.77	0.82	5.2	3.72	0.46	1	43
2975678	Female	64.3	21	23.6	124	1.54	0.98	5.2	3.67	0.64	3	39
2975684	Female	75.5	40	23	120	1.64	1.25	6.6	3.72	0.76	3	39
2975697	Female	66.9	29	23.4	125	2.21	0.92	5.3	4.11	0.42		39
2975700	Female	66.9	27	23.7	100	2.19	0.84	4.8	3.27	0.38	1	40
2975706	Female	65.8	26	23.3	102	1.64	1.12	6.1	3.97	0.68	3	41
2975707	Female	79.4	26	25.9	125	1.61	0.56	3.6	4.06	0.35	3	37
2975710	Female	66	34	24	128	1.59	0.91	5.3	3.79	0.57	1	39
2975714	Female	51.8	18	17.9	105	1.69	0.75	4.6	3.9	0.44		41
2975738	Female	53.4	25	20.1	106	1.68	0.86	4.8	3.79	0.51		41
2975744	Female	56	33	19.6	110	1.86	0.73	4.4	3.28	0.39	3	40
2975748	Female	66	30	24	98	1.69	0.97	5.5	3.35	0.57	1	40
2975755	Female	64.5	29	20.8	108	1.57	0.67	4.2	3.1	0.43	3	40
2975766	Female	56.5	21	20.5	90	1.77	0.87	4.2	4.5	0.49	3	37
2975787	Female	67.2	19	24.4	120	1.31	0.7	4.1	3.18	0.53	1	41
2975791	Female	55.1	37	19.3	110	1.6	0.73	4.5	2.81	0.46	1	42
2975798	Female	62	37	22.8	90	2.27	0.85	5.5	4.57	0.37	3	42
2975800	Female	70.3	31	22.2	112	2.01	0.75	4.4	4.37	0.37	1	41
2975803	Female	60.4	23	23.3	115	1.61	0.85	5	2.71	0.53		38
2975804	Female	62.5	35	23.8	102	1.2	1.02	4.9	3.48	0.85	3	40
2975808	Female	69.9	30	22.6	120	1.4	0.66	3.7	3.52	0.47		39
2975811	Female	53.9	26	20.5	110	1.47	0.63	3.9	3.61	0.43	1	41
2975813	Female	63	27	23.1	100	1.85	0.67	4	3.4	0.36		39
2975816	Female	59.7	25	20.9	120	2.12	0.91	5.6	3.13	0.43	1	36
2975817	Female	52	22	20.3	110	1.63	0.58	3.8	3.59	0.36	1	39
2975822	Female	66.6	26	22.5	135	1.81	0.92	4.9	3.33	0.51	3	38
2975829	Female	58.8	25	22.1	104	1.74	0.51	4.1	2.88	0.29	3	35
2975831	Female	69.1	37	22.1	108	2.03	0.75	4.6	3.71	0.37		44
2975832	Female	48.5	37	20.2	125	1.82	0.54	4.2	2.51	0.3		38
2975842	Female	61.5	31	25.3	124	1.47	0.85	4.6	2.88	0.58	1	41
2975848	Female	81.2	30	28.1	104	2.82	1	6	3.81	0.35		38
2975849	Female	76.5	21	27.1	110	1.81	1.18	6.6	4.16	0.65		40
2975854	Female	57.6	33	21.2	104	1.98	0.66	4.8	2.6	0.33	3	36
2975861	Female	65.7	28	24.7	115	2	1.16	5.7	3.23	0.58	1	41
2975864	Female	57.9	34	22.3	120	1.79	0.84	5.4	2.38	0.47		39
2975867	Female	66.7	35	22.3	125	1.54	0.81	4.6	3.81	0.53		40
2975868	Female	48	22	18.5	118	1.36	0.83	4.1	3.18	0.61	3	40
2975869	Female	59.8	41	21.4	108	1.82	0.61	4.5	3.54	0.34		41
2975874	Female	66.9	34	22.4	118	1.95	0.8	5.4	3.65	0.41	1	40
2975886	Female	59.2	31	21	115	1.74	0.96	5.7	3.03	0.55	3	37
2975887	Female	52.7	24	18.7	104	2.09	0.62	4	2.51	0.3	1	40
2975898	Female	57.9	24	21.5	125	1.54	0.61	4.2	3.84	0.4	3	41
2975909	Female	62.2	41	22.3	110	1.22	0.77	3.9	3.3	0.63	3	40
2975918	Female	53.1	20	20.5	100	2.02	0.96	5.3	3.74	0.48		40
2975921	Female	53.5	23	21.2	104	1.22	0.59	3	2.96	0.48		38
2975942	Female	60.4	24	20.2	100	2.07	0.65	4.3	3.55	0.31		39
2975948	Female	65.7	25	22.2	114	1.39	0.57	3.2	4	0.41	3	41
2975963	Female	69.3	28	21.9	130	1.44	0.49	3.5	3.8	0.34		39
2975967	Female	56	27	20.6	118	1.87	0.77	4.5	3.47	0.41	1	42
2975968	Female	62.1	28	23.7	108	1.87	0.89	5.3	3.59	0.48		42
2975970	Female	64.1	19	21.7	90	1.62	1.07	5.2	3.94	0.66	1	38
2975971	Female	82.8	40	30	114	1.39	0.89	4.8	4.04	0.64		41
2975976	Female	57.4	27	18.7	110	2.33	0.69	4.2	4.11	0.3	3	39
2975979	Female	71	26	24.3	118	2.24	0.72	5	3.51	0.32	1	39
2975994	Female	68.1	29	26.3	132	1.71	1.41	6.8	3.3	0.82	1	41
2975998	Female	62.8	38	22.3	100	1.81	0.72	4.6	4.02	0.4	3	40
2976003	Female	55.5	36	18.5	96	1.76	0.91	5.4	3.53	0.52		40
2976014	Female	67.7	29	25.5	120	1.55	0.8	4.6	3.6	0.52		41
2976030	Female	95.9	34	35.7	105	1.36	0.8	4.2	3.75	0.59	1	42
2976040	Female	56	21	19.6	110	1.62	0.61	4.1	3.72	0.38	3	41
2976048	Female	68.6	24	22.9	122	1.74	0.87	5.3	3.6	0.5		42
2976066	Female	51.7	29	19	98	1.6	0.89	5.4	4.3	0.56	3	40
2976077	Female	79.1	33	28	110	1.3	1.08	5.1	3.55	0.83	3	40
2976080	Female	63.3	26	21.2	90	1.94	0.77	4.8	3.72	0.4	1	41
2976081	Female	52.3	31	20.2	90	1.6	0.63	3.8	3.41	0.39	1	39
2976098	Female	69	22	23.1	102	1.54	0.8	4.6	3.6	0.52		40
2976099	Female	65	27	22.5	105	1.69	0.8	4.6	3.32	0.47	3	40
2976100	Female	110.5	42	41.6	138	1.3	0.91	4.8	3.53	0.7		38
2976101	Female	64.3	27	20.5	138	2.25	0.67	4.9	3.4	0.3	1	38
2976116	Female	75.9	36	24.5	120	1.5	0.65	4.3	3.05	0.43		39
2976119	Female	85	28	27.1	110	1.74	0.91	4.5	4.27	0.52	1	41
2976137	Female	68.9	31	21.3	105	1.59	0.94	5.4	3.76	0.59		38
2976138	Female	61.4	24	23.1	90	1.35	0.58	3.5	3.28	0.43	1	40
2976141	Female	66.4	35	23.2	120	1.77	0.83	5.4	3.15	0.47	1	39
2976142	Female	61.4	28	21.5	135	1.55	0.73	3.8	2.89	0.47	3	40
2976145	Female	65.6	23	23.5	110	1.57	0.57	3.7	2.87	0.36		36
2976146	Female	54.1	41	20.4	110	2.16	0.66	4.3	3.57	0.31	1	39
2976149	Female	64	19	23.5	110	1.34	0.83	4.4	4.33	0.62	2	40
2976155	Female	72.5	25	26	115	1.22	0.57	3.4	3.1	0.47	3	38
2976161	Female	71.6	23	27.3	100	1.54	0.36	3	2.83	0.23	1	42
2976168	Female	69.2	33	24.5	90	1.53	0.8	4.3	2.95	0.52	1	40
2976169	Female	71.9	22	27.7	120	1.27	0.87	4.4	3.68	0.69	1	40
2976172	Female	67.1	25	23.8	110	1.91	1	5.8	2.98	0.52		38
2976178	Female	78.8	24	27.6	120	1.76	0.9	5.4	3.51	0.51		41
2976182	Female	83	41	30.9	125	1.45	0.8	4	2.69	0.55	1	36
2976185	Female	63.3	34	22.7	100	1.53	0.82	4.8	3.2	0.54	1	40
2976195	Female	71.5	24	26.6	105	1.77	0.6	4	3.83	0.34		39
2976196	Female	59.5	34	21.3	100	2.36	0.98	6.4	2.79	0.42		37
2976201	Female	60.9	27	22.6	110	1.86	0.62	4.2	3.12	0.33	1	38
2976202	Female	64.7	35	21.1	105	1.58	0.66	3.9	3.88	0.42		41
2976213	Female	53.3	23	20.8	110	1.49	0.59	3.9	3.34	0.4		42
2976220	Female	57.9	24	21	100	1.97	0.67	4.7	3.16	0.34		39
2976223	Female	59.3	38	21.3	100	1.92	0.79	4.6	3.76	0.41		41
2976232	Female	66.4	25	25.6	115	2.53	0.78	5.5	3.3	0.31		41
2976240	Female	60.7	21	22	120	1.34	0.92	5.1	3.23	0.69		40
2976241	Female	58.9	34	21.9	108	1.65	0.77	4.6	3.24	0.47	1	39
2976242	Female	61.5	33	19.9	105	1.82	0.91	4.6	4.43	0.5	1	40
2976246	Female	62.7	29	22.5	110	1.76	0.86	5.2	2.71	0.49	3	39
2976254	Female	59.1	24	18.7	110	2.06	1.05	5.3	3.72	0.51	1	40
2976258	Female	69	29	24.4	120	1.37	0.61	3.9	4.62	0.45	3	41
2976269	Female	65.8	20	24.2	120	1.57	1.05	5.6	3.17	0.67		38
2976279	Female	58.6	20	22.3	100	1.37	1	4.6	3.44	0.73	1	40
2976283	Female	74.3	35	23.2	110	1.78	0.82	5.1	3.18	0.46	1	36
2976285	Female	59.9	19	23.4	138	1.92	0.94	5.2	3.69	0.49	3	38
2976286	Female	75.1	34	27.3	112	1.95	0.76	5.3	3.8	0.39	1	41
2976290	Female	73.9	21	24.4	110	1.68	0.62	4	4.15	0.37		39
2976294	Female	59.3	27	18.3	118	1.49	0.61	3.9	4.05	0.41		42
2976297	Female	57.2	30	21.5	100	1.48	0.66	4	3.02	0.45		38
2976301	Female	56.8	34	22.5	150	1.58	0.8	5	3.72	0.51		41
2976304	Female	64	32	20.7	130	1.8	0.73	4.9	2.9	0.41	1	37
2976315	Female	53.5	36	19.7	110	1.39	1.16	6.2	3.07	0.83	1	39
2976316	Female	65.6	35	25	100	1.75	0.4	3.4	3.55	0.23	1	40
2976322	Female	83.4	30	28.2	104	1.49	1.1	6.4	3.86	0.74	1	40
2976325	Female	71.8	26	23.7	102	1.36	0.66	4.1	3.18	0.49	1	40
2976326	Female	65	34	20.3	125	1.63	1.17	5.9	3.61	0.72		41
2976328	Female	57	25	20	98	1.64	0.64	4.1	3.39	0.39		39
2976329	Female	69.7	29	24.4	108	1.51	0.77	4.4	4.03	0.51	3	39
2976333	Female	63.3	27	23.3	100	2.07	0.89	5.1	3.31	0.43		40
2976352	Female	78.6	19	31.5	105	1.59	1.03	4.5	4	0.65		40
2976353	Female	54.2	27	21.2	115	1.81	0.89	5.2	3.14	0.49		41
2976356	Female	72.4	18	24.8	100	1.62	0.89	5.2	3.62	0.55		38
2976359	Female	61.1	30	24.5	120	1.97	0.71	4.5	3.58	0.36	3	40
2976373	Female	86.7	26	31.8	115	1.34	0.82	4.5	3.48	0.61	1	38
2976393	Female	66.2	24	23.5	110	2.25	0.88	5.2	3.85	0.39	3	40
2976395	Female	63.5	36	24.2	115	1.69	0.75	4.6	3.55	0.44	1	40
2976404	Female	71.4	21	26.9	120	1.5	0.75	4	3.79	0.5	1	41
2976410	Female	70.9	35	24.8	118	1.66	0.73	4.1	3.86	0.44	1	40
2976415	Female	58.5	27	21	104	1.47	0.84	4.7	2.91	0.57	3	38
2976417	Female	56.5	27	18.7	100	1.75	0.53	3.9	4.07	0.3	1	41
2976423	Female	75.1	35	25.4	100	2.42	0.8	5.8	3.22	0.33	1	40
2976427	Female	56.3	25	19.9	116	1.41	0.58	3.6	3.62	0.41	3	39
2976428	Female	66.9	29	22.1	104	1.33	0.8	4.3	3.62	0.6	3	41
2976429	Female	85.1	36	28.1	118	2.02	0.77	5.1	3.36	0.38	1	40
2976430	Female	73	27	22	100	1.14	0.41	2.6	3.38	0.36	1	40
2976438	Female	71.2	31	24.6	110	1.97	0.81	4.7	3.67	0.41	1	40
2976439	Female	71.3	22	23.6	102	1.37	0.8	3.9	3.2	0.58		40
2976445	Female	56.6	24	22.1	112	1.33	0.93	4.3	3.34	0.7		39
2976451	Female	66.5	29	20.8	104	1.71	0.81	5.4	3.4	0.47		39
2976460	Female	92.4	25	28.8	130	1.5	0.93	4.7	3.79	0.62	3	39
2976461	Female	69.8	26	25.6	120	1.71	0.79	4	3.42	0.46	1	38
2976465	Female	76.1	24	31.3	102	1.55	0.91	5.2	3.38	0.59	3	39
2976472	Female	68.8	26	23.3	120	1.57	0.74	4.3	3.13	0.47		37
2976473	Female	52.5	30	21	130	1.93	0.83	4.9	2.9	0.43		40
2976475	Female	61.8	38	22.7	85	2.03	1.02	6.3	3.29	0.5	3	40
2976476	Female	62.9	26	23.7	110	1.67	0.91	5.1	2.85	0.54	1	38
2976482	Female	59.7	27	20.9	104	2	0.75	4.9	3.75	0.38		39
2976505	Female	57.7	38	25.3	110	1.37	1.27	6	1.82	0.93	3	38
2976508	Female	65.6	27	21.9	105	1.39	0.7	4.2	3.85	0.5	1	39
2976528	Female	52	23	20.1	125	1.51	0.78	4.6	1.16	0.52		29
2976550	Female	56	43	19.6	125	1.62	0.61	4.2	3.49	0.38		43
2976554	Female	70.8	29	23.1	110	1.7	0.69	4	3.12	0.41		39
2976561	Female	65.7	25	23	115	1.91	0.8	4.7	3.74	0.42		40
2976562	Female	56.5	36	19.6	110	1.4	0.88	5	3.23	0.63	1	39
2976584	Female	52.7	25	18.2	105	1.78	0.79	4.2	3.53	0.44		42
2976586	Female	58.5	31	20.7	110	1.51	0.92	4.8	3.58	0.61	3	42
2976590	Female	62.8	20	21.7	110	1.69	0.76	4.5	3.71	0.45	3	38
2976593	Female	57.4	24	19.4	110	0.94	0.88	4.4	3.34	0.94	1	41
2976600	Female	68	30	24.4	124	1.5	0.62	3.8	3.54	0.41	1	40
2976609	Female	51.4	18	17.8	98	1.51	0.52	3.2	3.85	0.34	1	40
2976610	Female	74.4	28	25.4	120	2.08	0.61	4.4	5.15	0.29	1	41
2976620	Female	65.3	40	22.9	120	1.26	0.58	3.3	3.45	0.46	1	40
2976637	Female	58.3	36	20.7	95	1.77	0.67	4.2	3.73	0.38		41
2976652	Female	83.7	34	31.1	94	1.92	0.91	5.4	3.64	0.47		42
2976673	Female	64.6	25	22.1	120	2.09	0.83	5.3	3.48	0.4		40
2976676	Female	58.4	40	21.5	110	1.81	1.19	6.5	3.5	0.66	3	38
2976684	Female	49	24	18.4	100	2.35	1.13	7.8	3.48	0.48	1	40
2976685	Female	81.5	29	29.2	105	1.21	0.75	4	3.81	0.62	1	42
2976688	Female	71.3	31	25.6	100	1.29	0.81	4.2	3.6	0.63		40
2976692	Female	57.6	29	20.7	100	1.77	0.78	5.2	3.52	0.44	3	41
2976701	Female	63.4	25	20.9	104	1.84	0.65	4.4	2.97	0.35	1	39
2976715	Female	60	26	20.3	106	1.65	0.55	3.9	3.83	0.33		40
2976731	Female	69.3	26	26.1	124	1.74	0.94	4.9	3.35	0.54	1	40
2976734	Female	59.9	28	20.7	115	2.12	0.52	3.6	2.85	0.25	3	39
2976739	Female	63.8	29	24.6	108	2.37	0.84	5	3.4	0.35	1	41
2976747	Female	66.3	27	23.2	105	1.62	0.66	4.1	3.38	0.41		38
2976752	Female	54.3	24	18.8	100	1.64	0.59	4.2	3.13	0.36		38
2976753	Female	67.7	26	21.6	110	2.41	0.78	5.4	3.9	0.32	1	38
2976757	Female	55.2	35	21.6	105	2.02	0.87	5.5	4.06	0.43	1	40
2976760	Female	61	20	20.1	118	1.8	0.53	3.8	3.47	0.29		40
2976761	Female	64.3	25	20.1	90	1.96	0.69	4.5	3.21	0.35	3	37
2976771	Female	66.6	27	22.3	94	1.79	0.59	3.7	3.56	0.33	1	38
2976772	Female	64.5	30	23.7	110	2.01	0.78	4.4	3.7	0.39		41
2976776	Female	60.4	30	22.2	100	2	1.09	6.2	3.39	0.55	1	39
2976795	Female	62.1	37	21	120	1.79	0.62	4.4	3.67	0.35	3	39
2976804	Female	57.8	25	20.5	122	2.05	0.99	6.4	3.53	0.48	1	40
2976805	Female	58.4	27	18	104	1.51	1.13	5.2	2.97	0.75		41
2976809	Female	62.1	33	21.7	115	1.54	0.94	5.2	3.6	0.61	1
2976816	Female	54.3	34	18.8	125	2.06	0.82	4.8	3.7	0.4		41
2976821	Female	64.3	35	21.5	120	1.78	0.96	5.5	3.34	0.54	1	42
2976822	Female	55.8	22	19.3	120	2	0.95	5.5	2.74	0.48		38
2976825	Female	62.5	31	22.1	105	1.51	0.73	4.3	5	0.48	1	40
2976832	Female	63.8	25	24.6	112	1.83	0.62	4.3	3.33	0.34		40
2976846	Female	57.4	27	20.1	120	2.06	0.44	4	3.42	0.21	1	40
2976851	Female	52.8	31	19.9	110	1.72	0.87	5	3.09	0.51	3	39
2976854	Female	60.3	36	22.1	106	1.84	0.76	4.9	3.86	0.41		42
2976856	Female	71.1	35	23.2	120	1.78	0.68	4.8	3.94	0.38		39
2976880	Female	53.3	19	17.8	102	1.4	0.54	3.2	2.73	0.39		40
2976900	Female	63.6	41	23.6	105	1.4	0.63	3.6	3.59	0.45		41
2976901	Female	78.7	37	26.9	110	1.58	0.53	3.5	4.15	0.34	3	42
2976905	Female	60.6	31	22.3	110	1.59	0.86	4.9	3.08	0.54	1	40
2976911	Female	59.2	32	20.2	105	1.92	0.83	4.1	3.84	0.43	1	39
2976928	Female	51.6	28	19.4	98	2.26	1.11	6.5	3.01	0.49	1	37
2976931	Female	64.7	31	22.4	96	1.27	0.85	4.4	3.53	0.67		38
2976945	Female	58.8	25	19	124	1.84	1.07	6	3.6	0.58	1	39
2976947	Female	61.4	28	23.1	118	1.54	0.73	3.8	3.65	0.47	3	42
2976950	Female	67.7	24	24.9	105	1.95	0.84	4.9	3.23	0.43		39
2976966	Female	66.1	32	25.5	105	2.37	0.74	5.4	2.9	0.31		39
2976968	Female	83	24	26.8	120	1.58	0.77	4.2	2.56	0.49	1	34
2976971	Female	69.8	36	23.1	125	1.28	0.76	4.6	3.75	0.59		40
2976980	Female	56.2	37	19.7	94	1.89	0.84	5.8	3.92	0.44	1	38
2976986	Female	58.6	37	22.6	118	1.65	0.76	4.5	3	0.46	3	40
2976991	Female	82.5	31	26.6	120	1.48	0.83	5	4.21	0.56		40
2976993	Female	62.9	36	21.5	100	1.67	0.75	4.7	3.23	0.45	1	38
2976997	Female	56.9	23	23.1	100	1.67	0.78	4.8	4.01	0.47		41
2977007	Female	52.7	32	21.1	100	1.47	0.87	4.7	3.37	0.59	1	40
2977022	Female	70	27	21.6	110	1.94	0.75	5.1	3.37	0.39		39
2977027	Female	54.4	20	19.3	95	1.96	0.84	4.8	2.92	0.43	3	40
2977038	Female	74.7	20	28.8	110	1.59	0.73	4.4	3.35	0.46	1	41
2977041	Female	66.2	28	19.8	110	1.25	0.58	3	3.9	0.46	3	40
2977047	Female	67.2	33	22.7	120	1.71	0.87	5.3	4.21	0.51		40
2977063	Female	66	37	22.8	124	1.26	0.68	4	3.12	0.54		39
2977064	Female	68.3	25	23.1	120	2.13	0.61	4.5	3.85	0.29		40
2977065	Female	68.9	36	24.4	98	2.78	0.77	5.5	3.88	0.28		39
2977084	Female	66	22	22.8	100	1.55	0.86	4.8	4.21	0.55	1	41
2977102	Female	63.5	20	21.7	120	1.57	0.77	4.5	3.59	0.49		39
2977114	Female	54.7	36	19.6	112	1.64	0.62	4.2	3.01	0.38	1	40
2977115	Female	62.1	29	21.5	100	1.67	0.52	3.8	3.79	0.31	1	39
2977118	Female	71.9	26	22.9	130	1.62	0.51	3.8	4.39	0.31	1	41
2977124	Female	51.3	36	21.1	102	1.7	0.77	4.9	2.37	0.45		39
2977132	Female	56.2	24	21.4	118	1.51	0.69	4.2	3.31	0.46	3	39
2977144	Female	65.7	22	23.8	110	1.54	0.72	4.1	3.34	0.47		40
2977167	Female	100.8	33	34.5	110	1.98	1.16	6.3	3.3	0.59		40
2977172	Female	64.4	23	23.4	120	2.13	0.65	5.2	3.75	0.31	1	40
2977174	Female	70.5	26	25.6	125	1.55	0.89	5	2.94	0.57	1	39
2977180	Female	52.4	21	20.5	112	1.56	0.72	4.5	3.37	0.46		39
2977183	Female	71.2	29	22.5	100	1.66	0.54	4.1	3.6	0.33	1	39
2977186	Female	50.7	21	18.4	110	1.91	0.49	4	3.39	0.26	1	41
2977192	Female	80.6	26	29.2	118	1.64	1.3	6.2	4.14	0.79		43
2977198	Female	71.4	30	26.5	110	1.8	0.95	4.8	2.62	0.53	3	37
2977204	Female	73.5	32	26.7	135	1.61	0.8	4.9	3.19	0.5	3	40
2977221	Female	61.7	22	20.4	105	1.37	0.77	4.4	3.66	0.56		41
2977222	Female	98.7	29	31.2	120	1.81	1.28	6.1	3.68	0.71	1	38
2977226	Female	58.7	29	20.8	92	1.75	0.73	4.5	3.5	0.42	1	42
2977229	Female	69.1	33	23.1	118	1.79	0.54	4.1	3.53	0.3	3	40
2977242	Female	49.1	28	21	104	1.55	0.75	4.4	3.04	0.48		38
2977244	Female	51.1	20	19.2	102	1.73	0.74	4.4	3.28	0.43	3	39
2977253	Female	62.4	26	21.8	115	1.31	0.71	4	3.44	0.54		41
2977254	Female	81.6	33	30.3	90	1.66	0.87	4.9	4.02	0.52	1	40
2977268	Female	49.3	23	17.9	100	1.57	0.76	4.5	4.26	0.48		37
2977276	Female	68.5	22	25.2	115	1.25	0.94	4.8	3.88	0.75		40
2977279	Female	66.4	30	20.5	112	1.68	0.68	4.4	3.31	0.4	3	39
2977288	Female	78.1	22	24.9	102	1.61	0.68	4.6	4.09	0.42	1	41
2977290	Female	63.4	40	21.4	118	1.44	0.91	4.5	3.31	0.63	3	39
2977294	Female	65.8	37	20.8	90	1.48	0.59	3.4	3.1	0.4	1	38
2977317	Female	53.8	26	23	108	1.85	0.73	5.4	3.3	0.39		38
2977325	Female	69.8	27	25.3	116	1.8	0.52	3.6	4.08	0.29	3	42
2977332	Female	75.8	24	27.5	110	1.58	0.62	3.7	3	0.39	1	38
2977341	Female	92	35	31.8	108	1.68	0.96	5.2	4.4	0.57		40
2977350	Female	67.4	21	20.1	112	1.73	0.54	4	4.98	0.31	3	40
2977352	Female	72.1	40	23.5	120	2.04	0.59	4.8	3.66	0.29	1	38
2977356	Female	73.3	29	24.8	122	1.68	0.64	3.4	4.82	0.38	3	41
2977358	Female	59.7	26	22.2	110	1.34	0.57	3.2	3.88	0.43	1	40
2977384	Female	66.7	26	26.7	120	1.24	0.92	4.4	4.05	0.74	1	38
2977388	Female	51.1	24	17.9	118	1.95	0.99	5.8	3.52	0.51	1	41
2977389	Female	67.3	29	20.8	125	2.01	0.5	4	3.28	0.25	1	39
2977419	Female	44.9	29	18.5	110	1.85	0.84	5.2	2.3	0.45	1	39
2977424	Female	66.6	21	20.1	106	1.92	0.61	4.6	4.4	0.32		42
2977429	Female	70.9	20	25.4	108	1.54	0.48	3.3	4.1	0.31	1	40
2977439	Female	53.9	24	22.1	90	2.1	0.67	4.4	3.63	0.32		40
2977442	Female	58.6	29	22.1	118	1.49	0.96	4.8	3.39	0.64	1	41
2977446	Female	85.7	28	31.9	124	1.31	0.98	4.8	4.02	0.75		41
2977450	Female	90.6	28	31.3	104	1.33	0.76	4.3	3.24	0.57		40
2977452	Female	68.2	23	22.3	110	1.8	0.65	4.4	3.5	0.36	3	39
2977494	Female	56.8	33	21.9	125	1.49	0.82	4.9	3.16	0.55	3	39
2977499	Female	52	28	18.9	120	2	0.48	3.8	3.94	0.24		39
2977502	Female	55.2	29	22.4	105	1.72	0.84	5.3	3	0.49	1	41
2977521	Female	63.5	33	22.5	96	1.85	0.68	4.2	2.76	0.37		39
2977524	Female	63	35	20.8	108	1.66	0.73	4.9	3.25	0.44		38
2977525	Female	49.7	37	20.4	98	1.62	1.05	5.3	2.92	0.65	3	40
2977526	Female	62.8	29	21.5	110	2.24	0.68	4.6	3.15	0.3	3	41
2977532	Female	56.3	34	19.7	105	2.16	0.6	4.6	2.95	0.28	1	40
2977538	Female	82	34	25	110	1.52	0.77	4.1	2.24	0.51	1	36
2977557	Female	79.7	42	26.9	90	1.53	0.84	4.9	3.88	0.55		40
2977566	Female	64.3	36	21	118	2.07	0.74	4.4	4.41	0.36		39
2977570	Female	60.4	23	20.4	98	1.52	0.91	4.3	3.79	0.6	3	40
2977576	Female	54.3	25	18.4	98	1.87	0.63	4	3.74	0.34	3	42
2977587	Female	68.3	30	26.3	105	1.38	0.7	3.6	2.05	0.51	1	33
2977590	Female	68.5	24	23.4	96	1.8	0.9	5.7	4.18	0.5	3	39
2977591	Female	60.5	27	21.7	110	1.75	0.7	3.8	3.76	0.4	1	38
2977596	Female	59.5	30	21.3	112	1.61	0.79	4.8	3.2	0.49	3	40
2977607	Female	68.2	33	23.1	110	1.6	0.85	4.8	4.18	0.53	3	42
2977611	Female	52	26	20.8	110	1.59	1	5.6	3.53	0.63	3	42
2977617	Female	55.9	27	21	104	2.15	0.67	4	3.16	0.31		37
2977621	Female	71.4	24	25.3	105	1.49	0.95	4.5	3.72	0.64		39
2977624	Female	58.6	37	20.5	110	1.71	0.76	4.6	3.75	0.44		41
2977637	Female	70.7	31	26	104	2.29	1.08	5.7	4.12	0.47		41
2977639	Female	70.8	22	24.5	115	1.3	0.68	3.5	3.63	0.52	1	38
2977641	Female	50.8	31	20.1	115	1.41	0.78	4.2	3.89	0.55	1	40
2977654	Female	49.1	22	20.2	130	2.07	0.63	4.8	3.59	0.3	1	41
2977655	Female	67.1	22	24.6	120	1.32	0.92	4.4	3.82	0.7		41
2977661	Female	72.1	40	21.5	118	1.33	1.09	5.8	4.19	0.82		43
2977671	Female	48.7	28	16.3	118	2.45	0.69	5.2	3.12	0.28	1	39
2977675	Female	63.7	25	23.4	130	1.36	0.66	3.6	3.68	0.49	1	39
2977676	Female	53.4	25	20.1	105	1.56	1.19	5.7	2.62	0.76	1	34
2977677	Female	51.8	36	19.3	102	2.11	0.87	4.6	3.3	0.41		41
2977686	Female	60.4	26	21.1	86	2.07	0.76	4.8	2.86	0.37		40
2977688	Female	65	25	22.2	112	1.67	0.63	4.2	3.4	0.38	3	39
2977691	Female	64.1	24	23.5	115	2.65	0.62	5.1	3.19	0.23	1	39
2977693	Female	65.4	35	24.6	130	1.66	0.75	3.9	3.15	0.45	1	37
2977694	Female	70.4	30	23	120	1.93	0.52	3.6	1.64	0.27	3	31
2977701	Female	71	32	25.5	110	1.46	0.56	3.6	3.66	0.38		41
2977721	Female	53	28	19.5	105	1.63	0.79	4.2	3.36	0.48	1	41
2977723	Female	44	21	18.8	93	1.15	0.46	2.7	3.62	0.4		40
2977730	Female	65.4	40	23.5	125	1.9	0.95	5.4	2.92	0.5	1	37
2977746	Female	80.9	41	29	120	1.28	1.18	6.2	4.13	0.92	1	41
2977789	Female	52.9	25	21.2	94	1.71	0.6	4.2	3.46	0.35	2	40
2977790	Female	75.2	42	24.6	100	1.84	0.76	5.2	3.6	0.41	1	36
2977791	Female	81.8	29	28	105	1.39	1.05	5.8	4.26	0.76	3	40
2977792	Female	69.4	25	24.6	110	1.39	1.02	4.7	2.62	0.73	3	37
2977796	Female	60.9	25	20.8	115	1.88	0.69	4.7	3.27	0.37		40
2977798	Female	48.4	30	18.9	105	1.5	0.46	3.4	3.92	0.31	1	40
2977805	Female	73.4	19	27.6	100	1.3	0.73	3.9	2.88	0.56	1	41
2977810	Female	53.7	27	19.5	97	1.54	0.95	5.1	3.34	0.62	1	38
2977811	Female	59.4	30	23.8	100	1.82	0.8	4.8	3.5	0.44		41
2977814	Female	67.8	33	26.2	120	1.45	1.32	6.6	3.67	0.91	3	41
2977815	Female	90	35	28.4	111	1.77	0.91	5.4	4.36	0.51	3	39
2977818	Female	59	28	20.2	110	1.99	0.94	4.9	3.52	0.47	1	40
2977819	Female	54.8	29	16.4	116	1.42	0.58	3.7	3.25	0.41	3	37
2977833	Female	60.5	33	22.5	114	1.56	0.72	4.2	3.55	0.46	3	42
2977841	Female	59	37	21.7	104	1.76	1	5.6	3.81	0.57	1	41
2977847	Female	54.8	24	21.7	102	1.85	0.74	4.6	2	0.4		36
2977863	Female	54.5	25	18.4	115	1.69	0.47	3.6	3.5	0.28		40
2977869	Female	64.1	22	23.8	105	2.03	1.02	6.4	4	0.5		41
2977875	Female	61.4	22	20	100	1.92	0.62	4.4	3.93	0.32	3	40
2977894	Female	61.5	22	21.8	115	1.79	0.63	4.7	3.22	0.35		40
2977909	Female	83.8	34	27.7	96	1.79	0.84	5.1	3.43	0.47	1	40
2977923	Female	47.8	30	19.4	112	1.71	0.61	4.3	3.38	0.36	1	39
2977926	Female	64	18	23.2	105	1.45	0.94	4.4	3.89	0.65		42
[truncated: 8,094 more rows]
